# Supplementary material for: Bayesian random local clocks, or one rate to rule them all
Source: BMC Biol. 2010 Aug 31;8:114. doi: 10.1186/1741-7007-8-114 (PMC2949620; doi:10.1186/1741-7007-8-114)
Supplement: Additional file 3 — Human.H3.81-98-2rate.xml. This is a BEAST XML input file compatible with BEAST 1.5.4 that implements the "fixed epoch" model used to confirm the signal for a temporal ate change in the influenza data set. [file 1741-7007-8-114-S3.xml]

<?xml version="1.0" standalone="yes"?>
<!-- To be used with BEAST 1.5.4                                             -->
<!--       by Alexei J. Drummond and Andrew Rambaut                          -->
<!--       Department of Computer Science, University of Auckland and        -->
<!--       Institute of Evolutionary Biology, University of Edinburgh        -->
<!--       http://beast.bio.ed.ac.uk/                                        -->
<beast>
	
	<!-- The list of taxa analyse (can also include dates/ages).                 -->
	<!-- ntax=69                                                                 -->
	<taxa id="taxa">
		<taxon id="A/Belgium/2/81">
			<date value="1981.0" direction="forwards" units="years"/>
		</taxon>
		<taxon id="A/ChristHospital/231/82">
			<date value="1982.0" direction="forwards" units="years"/>
		</taxon>
		<taxon id="A/Philippines/2/82">
			<date value="1982.0" direction="forwards" units="years"/>
		</taxon>
		<taxon id="A/Baylor1B/83">
			<date value="1983.0" direction="forwards" units="years"/>
		</taxon>
		<taxon id="A/Oita/3/83">
			<date value="1983.0" direction="forwards" units="years"/>
		</taxon>
		<taxon id="A/Texas/12764/83">
			<date value="1983.0" direction="forwards" units="years"/>
		</taxon>
		<taxon id="A/Alaska/8/84">
			<date value="1984.0" direction="forwards" units="years"/>
		</taxon>
		<taxon id="A/Caen/1/84">
			<date value="1984.0" direction="forwards" units="years"/>
		</taxon>
		<taxon id="A/Texas/17988/84">
			<date value="1984.0" direction="forwards" units="years"/>
		</taxon>
		<taxon id="A/Colorado/2/87">
			<date value="1987.0" direction="forwards" units="years"/>
		</taxon>
		<taxon id="A/Guangdong/9/87">
			<date value="1987.0" direction="forwards" units="years"/>
		</taxon>
		<taxon id="A/Guizhou/1/87">
			<date value="1987.0" direction="forwards" units="years"/>
		</taxon>
		<taxon id="A/LosAngeles/87">
			<date value="1987.0" direction="forwards" units="years"/>
		</taxon>
		<taxon id="A/Qingdao/10/87">
			<date value="1987.0" direction="forwards" units="years"/>
		</taxon>
		<taxon id="A/Shanghai/11/87">
			<date value="1987.0" direction="forwards" units="years"/>
		</taxon>
		<taxon id="A/Sichuan/2/87">
			<date value="1987.0" direction="forwards" units="years"/>
		</taxon>
		<taxon id="A/Sydney/1/87">
			<date value="1987.0" direction="forwards" units="years"/>
		</taxon>
		<taxon id="A/Tokyo/1275/87">
			<date value="1987.0" direction="forwards" units="years"/>
		</taxon>
		<taxon id="A/Victoria/7/87">
			<date value="1987.0" direction="forwards" units="years"/>
		</taxon>
		<taxon id="A/Alaska/9/92">
			<date value="1992.0" direction="forwards" units="years"/>
		</taxon>
		<taxon id="A/Beijing/32/92">
			<date value="1992.0" direction="forwards" units="years"/>
		</taxon>
		<taxon id="A/California/271/92">
			<date value="1992.0" direction="forwards" units="years"/>
		</taxon>
		<taxon id="A/Finland/205/92">
			<date value="1992.0" direction="forwards" units="years"/>
		</taxon>
		<taxon id="A/Harbin/15/92">
			<date value="1992.0" direction="forwards" units="years"/>
		</taxon>
		<taxon id="A/Hawaii/3/92">
			<date value="1992.0" direction="forwards" units="years"/>
		</taxon>
		<taxon id="A/Indonesia/3946/92">
			<date value="1992.0" direction="forwards" units="years"/>
		</taxon>
		<taxon id="A/Perth/1/92">
			<date value="1992.0" direction="forwards" units="years"/>
		</taxon>
		<taxon id="A/Qingdao/53/92">
			<date value="1992.0" direction="forwards" units="years"/>
		</taxon>
		<taxon id="A/Sapporo/304/92">
			<date value="1992.0" direction="forwards" units="years"/>
		</taxon>
		<taxon id="A/SouthAustralia/36/92">
			<date value="1992.0" direction="forwards" units="years"/>
		</taxon>
		<taxon id="A/Tianjin/33/92">
			<date value="1992.0" direction="forwards" units="years"/>
		</taxon>
		<taxon id="A/Umea/1/92">
			<date value="1992.0" direction="forwards" units="years"/>
		</taxon>
		<taxon id="A/Victoria/29/92">
			<date value="1992.0" direction="forwards" units="years"/>
		</taxon>
		<taxon id="A/Wellington/66/92">
			<date value="1992.0" direction="forwards" units="years"/>
		</taxon>
		<taxon id="A/Aichi/69/94">
			<date value="1994.0" direction="forwards" units="years"/>
		</taxon>
		<taxon id="A/Akita/1/94">
			<date value="1994.0" direction="forwards" units="years"/>
		</taxon>
		<taxon id="A/Argentina/3779/94">
			<date value="1994.0" direction="forwards" units="years"/>
		</taxon>
		<taxon id="A/England/67/94">
			<date value="1994.0" direction="forwards" units="years"/>
		</taxon>
		<taxon id="A/France/1109/94">
			<date value="1994.0" direction="forwards" units="years"/>
		</taxon>
		<taxon id="A/HongKong/1/94">
			<date value="1994.0" direction="forwards" units="years"/>
		</taxon>
		<taxon id="A/Johannesburg/33/94">
			<date value="1994.0" direction="forwards" units="years"/>
		</taxon>
		<taxon id="A/Mexico/3255/94">
			<date value="1994.0" direction="forwards" units="years"/>
		</taxon>
		<taxon id="A/Pennsylvania/7/94">
			<date value="1994.0" direction="forwards" units="years"/>
		</taxon>
		<taxon id="A/Romania/160/94">
			<date value="1994.0" direction="forwards" units="years"/>
		</taxon>
		<taxon id="A/Santiago/7198/94">
			<date value="1994.0" direction="forwards" units="years"/>
		</taxon>
		<taxon id="A/Shangdong/5/94">
			<date value="1994.0" direction="forwards" units="years"/>
		</taxon>
		<taxon id="A/Singapore/7/94">
			<date value="1994.0" direction="forwards" units="years"/>
		</taxon>
		<taxon id="A/Thailand/75/94">
			<date value="1994.0" direction="forwards" units="years"/>
		</taxon>
		<taxon id="A/Vermont/3/94">
			<date value="1994.0" direction="forwards" units="years"/>
		</taxon>
		<taxon id="A/Athens/1/98">
			<date value="1998.0" direction="forwards" units="years"/>
		</taxon>
		<taxon id="A/Christchurch/45/98">
			<date value="1998.0" direction="forwards" units="years"/>
		</taxon>
		<taxon id="A/Cordoba/V185/98">
			<date value="1998.0" direction="forwards" units="years"/>
		</taxon>
		<taxon id="A/Greece/103/98">
			<date value="1998.0" direction="forwards" units="years"/>
		</taxon>
		<taxon id="A/JOHANNESBURG/3/98">
			<date value="1998.0" direction="forwards" units="years"/>
		</taxon>
		<taxon id="A/MALMO/1/98">
			<date value="1998.0" direction="forwards" units="years"/>
		</taxon>
		<taxon id="A/Nagasaki/76/98">
			<date value="1998.0" direction="forwards" units="years"/>
		</taxon>
		<taxon id="A/Neuquen/V541/98">
			<date value="1998.0" direction="forwards" units="years"/>
		</taxon>
		<taxon id="A/PERTH/24/98">
			<date value="1998.0" direction="forwards" units="years"/>
		</taxon>
		<taxon id="A/Pusan/68/98">
			<date value="1998.0" direction="forwards" units="years"/>
		</taxon>
		<taxon id="A/Seoul/37/98">
			<date value="1998.0" direction="forwards" units="years"/>
		</taxon>
		<taxon id="A/Switzerland/7729/98">
			<date value="1998.0" direction="forwards" units="years"/>
		</taxon>
		<taxon id="A/Tucuman/V425/98">
			<date value="1998.0" direction="forwards" units="years"/>
		</taxon>
		<taxon id="A/Ushuaia/R127/98">
			<date value="1998.0" direction="forwards" units="years"/>
		</taxon>
		<taxon id="A/Waikato/12/98">
			<date value="1998.0" direction="forwards" units="years"/>
		</taxon>
		<taxon id="A/Czechoslovakia/4/86">
			<date value="1986.0" direction="forwards" units="years"/>
		</taxon>
		<taxon id="A/Leningrad/360/86">
			<date value="1986.0" direction="forwards" units="years"/>
		</taxon>
		<taxon id="A/Memphis/6/86">
			<date value="1986.0" direction="forwards" units="years"/>
		</taxon>
		<taxon id="A/Wellington/4/85">
			<date value="1985.0" direction="forwards" units="years"/>
		</taxon>
		<taxon id="A/Tonga/23/85">
			<date value="1985.0" direction="forwards" units="years"/>
		</taxon>
	</taxa>
	
	<!-- The sequence alignment (each sequence refers to a taxon above).         -->
	<!-- ntax=69 nchar=987                                                       -->
	<alignment id="alignment" dataType="nucleotide">
		<sequence>
			<taxon idref="A/Belgium/2/81"/>
			CAAAAACTTCCCGGAAATGACAACAGCACAGCAACGCTGTGCCTGGGACACCATGCAGTGCCAAACGGAACGCTAGTGAAAACAATCACGAATGATCAGATTGAAGTGACTAATGCTACTGAGCTGGTTCAGAGTTCCTCAACAGGTAGAATATGCGACAGTCCTCATCGGATCCTTGATGGGAAAAACTGCACACTGGTAGATGCTCTATTGGGAGACCCTCATTGTGATGGCTTTCAAAATGAGAAATGGGACCTTTTTGTTGAACGCAGCAAAGCTTTCAGCAACTGTTACCCTTATGATGTGCCAGATTATGCCTCCCTTAGGTCACTAGTTGCCTCGTCAGGCACCCTGGAGTTTATCAATGAAAGCTTCAATTGGACTGGAGTCACTCAGAGTGGGGGAAGCTATGCTTGCAAAAGGGGATCTGATAAAAGTTTCTTCAGTAGACTGAATTGGTTGTACGAATCAGAAAGCAGATATCCAGTGCTGAACGTGACTATGCCAAACAATGGCAATTTTGACAAACTGTACATTTGGGGGGTTCACCACCCGAGCACGGACAAAGAACAAACCAACCTATATGTTCGAGCATCAGGGAGAGTCACAGTCTCTACCAAGAGAAGCCAGCAAACTATAATCCCGAATATCGGGTCTAGACCCTGGGTAAGGGGTCTGTCTAGCAGAATAAGCATCTATTGGACAATAGTAAAACCGGGAGACATACTGTTAATTAATAGTAATGGGAACCTAATTGCTCCTCGGGGTTACTTCAAAATGCGCACTGGGAAAAGCTCAATAATGAGGTCAGATGCACCTATTGGCACCTGCAGTTCTGAATGCATCACTCCAAATGGAAGCATTCCCAATGACAAGCCCTTTCAAAATGTAAACAAGATCACATATGGGGCATGTCCCAAGTATGTTAAGCAAAACACTCTGAAGTTGGCAACAGGGATGCGGAATGTACCAGAGAAACAAACTAGA
		</sequence>
		<sequence>
			<taxon idref="A/ChristHospital/231/82"/>
			CAAAACCTTCCCGGAAATGACAACAGCACAGCAACGCTGTGCCTGGGACACCATGCAGTGCCAAACGGAACGCTAGTGAAAACAATCACGAATGATCAGATTGAAGTGACTAATGCTACTGAGCTGGTTCAGAGTTCCTCAACAGGTAAAATATGCGGCAGTCCTCACCGAATCCTTGATGGGAAAAACTGCACACTGGTAGATGCTCTATTGGGAGACCCTCATTGTGATGGCTCTCAAAATGAGAAATGGGACCTTTTTGTTGAACGCAGCAAAGCTTTCAGCAACTGTTACCCTTATGATGTGCCAGATTATGCCTCCCTTAGGTCACTAGTTGCCTCGTCAGGCACCCTGGAGTTTATCAATGAAAGCTTCAATTGGACTGGAGTCACTCAGAGTGGGGGAAGCTATGCTTGCAAAAGGGGATCTGATAACAGTTTCTTCAGTAGACTGAATTGGTTGTATGAATCAGAAAGCAAATATCCAGTGCTGAACGTGACTATGCCAAACAATGGCAATTTTGACAAACTGTACATTTGGGGGGTTCACCACCCGAGCACGGACAAAGAACAAACCAAACTATATGTTCGAGCATCAGGGAGAGTCACAGTCTCTACCAAGAGAAACCAGCAAACTGTAATCCCGAATATCGGGTCTAGACCCTGGGTAAGGGGTCTGTCTAGCAGAATAAGCATCTATTGGACAATAGTAAAACCGGGAGACATACTGCTAATTAATAGTAATGGGAACCTAATTGCTCCTCGGGGTTACTTCAAAATACGCAATGGGAAAAGCTCAATAATGAGGTCAGATGCACCTATTGGCACCTGCAGTTCTGAATGCATCACTCCAAATGGAAGCATTCCCAATGACAAGCCCTTTCAAAATGTAAACAAGATCACATATGGGGCATGTCCCAAGTATGTTAAGCAAAACACTCTGAAGTTGGCAACAGGGATGCGGAATGTACCAGAAAAACAAACTAGA
		</sequence>
		<sequence>
			<taxon idref="A/Philippines/2/82"/>
			CAAAACCTTCCCGGAAATGACAACAGCACAGCAACGCTGTGCCTGGGACATCATGCAGTGCCAAACGGAACGCTAGTGAAAACAATCACGAATGATCAGATTGAAGTGACTAATGCTACTGAGCTGGTTCAGAGTTCCTCAACAGGTAGGATATGCGACAGTCCTCACCGAATCCTTGATGGGAAAAACTGCACACTGATAGATGCTCTATTGGGAGACCCTCATTGTGATGGCTTCCAAAATGAGAAATGGGACCTTTTTGTTGAACGCAGCAAAGCTTTCAGCAACTGTTACCCTTATGATGTGCCAGATTATGCCTCCCTTAGGTCACTAGTTGCCTCATCAGGCACCCTGGAGTTTATCAATGAAGGCTTCAATTGGACTGGAGTCACTCAGAGTGGGGGAAGCTATACTTGCAAAAGGGGATCTAATAACAGTTTCTTCAGTAGACTGAACTGGTTGTACGAATCAGAAAGCAAATATCCAGTGCTGAACGTGACTATGCCAAACAATGGCAAATTTGACAAATTGTACATTTGGGGGATTCACCACCCGAGCACGGACAAAGAACAAACCAACCTATATATTCGAGCATCAGGGAGAGTCACAGTCTCTACCAAGAGAAGCCAGCAAACTGTAATCCCGAATATCGGGTCTAGACCCTGGGTAAGGGGTCTGTCTAGTAGAATAAGTATCTATTGGACAATAGTAAAACCGGGAGACATACTGTTAATTAATAGCACTGGGAACCTAATTGCTCCTCGGGGTTACTTCAAAATACGCACTGGGAAAAGCTCAATAATGAGGTCAGATGCACCTATTGGCACCTGCAGTTCTGAATGCATCACTCCAAATGGAAGCATTCCCAATGACAAGCCCTTTCAAAACGTAAACAAGATCACATATGGGGCATGTCCCAGGTATGTTAAGCAAAACACTCTGAAGTTGGCAACAGGGATGCGGAATGTACCAGAGAAACAAACTAGA
		</sequence>
		<sequence>
			<taxon idref="A/Baylor1B/83"/>
			CAAAACCTTCCCGGAAATGACAACAGCACAGCAACGCTGTGCCTGGGACACCATGCAGTGCCAAACGGAACGCTAGTGAAAACAATCACGAATGATCAGATTGAAGTGACTAATGCTACTGAGCTGGTTCAGAGTTCCTCAACAGGTAGAATATGCGACAGTCCTCACCGAATCCTTGATGGGAAAAACTGCACACTGGTAGATGCTCTATTGGGAGACCCTCATTGTGATGGCTTTCAAAATGAGAAATGGGACCTTTTTATTGAACGCAGCAAAGCTTTCAGCAACTGTTACCCTTATGATGTGCCAGATTATGCCTCCCTTAGGTCACTAGTTGCCTCGTCAGGCACCCTGGAGTTTATCAATGAAGGCTTCAATTGGACTGGAGTCACTCAGAGTGGGGGAAGCTATGCTTGCAAAAGGGGATCTGATAACAGTTTCTTCAGTAGACTGAATTGGTTGTACGAATCAGAAAGCAAATATCCAGTGCTGAACGTGACTATGCCAAACAATGGCAATTTTGACAAACTGTACATTTGGGGGGTTCACCACCCGAGCACGGACAAAGAACAAACCAACCTATATGTTCGAGCATCAGGGAGAGTCACAGTCTCTACCAAGAGAAACCAGCAAACTGTAATCCCGAATATCGGGTCTAGACCCTGGGTAAGGGGTCTGTCTAGCAGAATAAGCATCTATTGGACAATAGTAAAACCGGGAGACATACTGCTAATTAATAGTAATGGGAACCTAATTGCTCCTCGGGGTTACTTCAAAATACGCACTGGGAAAAGCTCAATAATGAGGTCAGATGCACCTATTGGCACCTGCAGTTCTGAATGCATCACTCCAAATGGAAGCATTCCCAATGACAAGCCCTTTCAAAATGTAAACAAGATCACATATGGGACATGTCCTAAATACGTTAAGCAAAACACTCTGAAGTTGGCAACAGGGATGCGGAATGTACCAGAGAAACAAACTAGA
		</sequence>
		<sequence>
			<taxon idref="A/Oita/3/83"/>
			CAAAAACTTCCCGGAAATGACAACAGCACAGCAACGCTGTGCCTGGGACATCATGCAGTGCCAAACGGAACGCTAGTGAAAACAATCACGAATGATCAGATTGAAGTGACTAATGCTACTGAGCTGGTTCAGAGTTCCTCAACAGGTAGAATATGCGACAGTCCTCACCGAATCCTTGATGGGAAAAACTGCACACTGATAGATGCTCTATTGGGAGACCCTCATTGTGATGGCTTCCAAAATGAGAAATGGGACCTTTTTGTTGAACGCAGCAAAGCTTTCAGCAACTGTTACCCTTATGATGTGCCGGATTATGCCTCCCTTAGGTCACTAGTTGCCTCATCAGGCACCCTGGAGTTTATCAATGAAGGCTTCAATTGGACTGGAGTCACTCAGAGTGGGGGAAGCTATGCTTGCAAAAGGGGATCTGTTAACAGTTTCTTCAGTAGATTGAATTGGTTGTACAAATCAGAAAGCAAATATCCAGTGCTGAACGTGACTATGCCAAACAATGGCAAATTTGACAAATTGTACATTTGGGGGGTTCACCACCCGAGCACGGACAAAGAACAAACCAACCTATATGTTCGAGCATCAGGGAGAGTCACAGTCTCTACCAAGAGAAGCCAGCAAACTGTAATCCCGAATATCGGGTCTAGACCCTGGGTAAGGGGTCTGTCTAGCAGAATAAGTATCTATTGGACAATAGTAAAACCGGGAGACATACTGTTAATTAATAGCACTGGGAACCTAATTGCTCCTCGGGGTTACTTCAAAATACGCACTGGGAAAAGCTCAATAATGAGGTCAGATGCACCTATTGGCACCTGCAGTTCTGAATGCATCACTCCAAATGGAAGCATTCCCAATGACAAACCCTTTCAAAATGTAAACAAGATCACATATGGGGCATGTCCCAGGTATGTTAAGCAAAACACTCTGAAGTTGGCAACAGGGATGCGGAATGTACCAGAGAAACAAACTAGA
		</sequence>
		<sequence>
			<taxon idref="A/Texas/12764/83"/>
			CAAAACCTTCCCGGAAATGACAACAGCACAGCAACGCTGTGCCTGGGACACCATGCAGTGCCAAACGGAACGCTAGTGAAAACAATCACGAATGATCAGATTGAAGTGACTAATGCTACTGAGCTGGTTCAGAGTTCCTCAACAGGTAGAATATGCGACAGTCCTCACCGAATCCTTGATGGAAAAAACTGCACACTGATAGATGCTCTATTGGGAGACCCTCATTGTGATGGCTTCCAAAATGAGAAATGGGACCTTTTTGTTGAACGCAGCAAAGCTTTCAGCAACTGTTACCCTTATGATGTGCCGGATTATGCCTCCCTTAGGTCACTAGTTGCCTCATCAGGCACCCTGGAGTTTATCAATGAAGGCTTCAATTGGACTGGAGTCACTCAGAGTGGGGGAAGCTATGCTTGCAAAAGGGGATCTGTTAACAGTTTCTTCAGTAGATTGAATTGGTTGTACGAATCAGAAAGCAAATATCCAGCGCTGAACGTGACTATGCCAAACAATGGCAAATTTGACAAATTGTACATTTGGGGGGTTCACCACCCGAGCACGGACAAAGAACAAACCAACCTATATGTTCGAGCATCAGGGAGAGTCACAGTCTCTACCAAGAGAAGCCAGCAAACTGTAATCCCGAATATCGGGTCTAGACCCTGGGTAAGGGGTCTGTCTAGTAGAATAAGCATCTATTGGACAATAGTAAAACCGGGAGACATACTGTTGATTAATAGCACTGGGAACCTAATTGCTCCTCGGGGTTACTTCAAAATACGCACTGGGAAAAGCTCAATAATGAGGTCAGATGCACCTATTGGCACCTGCAGTTCTGAATGCATCACTCCAAATGGAAGCATTCCCAATGACAAACCCTTTCAAAATGTAAACAAGATTACATATGGGGCATGTCCCAGGTATGTTAAACAAAACACTCTGAAATTGGCAACAGGGATGCGGAATGTACCAGAGAAACAAACTAGA
		</sequence>
		<sequence>
			<taxon idref="A/Alaska/8/84"/>
			---AAACTTCCCGGAAATGACAACAGCACAGCAACGCTGTGCCTGGGACATCATGCAGTACCAAACGGAACGCTAGTGAAAACAATCACGAATGATCAGATTGAAGTGACTAATGCTACTGAGCTGGTTCAGAGTTCCTCAACAGGTAGAATATGCGACAGTCCTCACCGAATCCTTGATGGAAAAAACTGCACACTGATAGATGCTCTATTGGGAGACCCTCATTGTGATGGCTTCCAAAATGAGAAATGGGACCTTTTTGTTGAACGCAGCAAAGCTTTCAGCAACTGTTACCCTTATGATGTGCCGGATTATGCCTCCCTTAGGTCACTAGTTGCCTCATCAGGCACCCTGGAGTTTATCAATGAAGGCTTCAATTGGACTGGAGTCACTCAGAGTGGGGGAAGCTATGCTTGCAAAAGGGGATCTGTTAACAGTTTCTTCAGTAGATTGAATTGGTTGTACGAGTCAGAAAGCAAATATCCAGCGCTGAACGTGACTATGCCAAACAATGGCAAATTTGACAAATTGTACATTTGGGGGGTTCACCACCCGATCACGGACAAAGAACAAACCAACCTATATGTTCGAGCATCAGGGAGAGTCACAGTCTCTACCAAGAGAAGCCAGCAAACTGTAATCCCGAATATCGGGCCTAGACCCTGGGTAAGGGGTCTGTCTAGTAGAATAAGTATCTATTGGACAATAGTAAAACCGGGAGACATACTGTTAATTAATAGCACTGGGAACCTAATTGCTCCTCGGGGTTACTTCAAAATACGCACTGGGAAAAGCTCAATAATGAGGTCAGATGCACCTATTGGCACCTGCAGTTCTGAATGCATCACTCCAAATGGAAGCATTCCCAATGACAAACCCTTTCAAAATGTAAACAAGATCACATATGGGGCATGTCCCAGGTATGTTAAGCAAAACACTCTGAAGTTGGCAACAGGGATGCGGAATGTACCTGAGAAACAAACTAGA
		</sequence>
		<sequence>
			<taxon idref="A/Caen/1/84"/>
			CAAAAACTTCCCGGAAATGACAACAGCACAGCAACGCTGTGCCTGGGACATCATGCAGTGCCAAACGGAACGCTAGTGAAAACAATCACGAATGATCAGATTGAAGTGACTAATGCTACTGAGCTGGTTCAGAGTTCCTCAACAGGTAGAATATGCGACAGTCCTCACCGAATCCTTGATGGGAAAAACTGCACACTGATAGATGCTCTATTGGGAGACCCTCATTGTGATGGCTTCCAAAATGAGAAATGGGACCTTTTTGTTGAACGCAGCAAAGCTTACAGCAACTGTTACCCTTATGATGTGCCGGATTATGCCTCCCTTAGGTCACTAGTTGCCTCATCAGGCACCCTGGAGTTTATCAACGAAGGCTTCAATTGGACTGGAGTCACTCAGAGTGGGGGAAGCTATGCTTGCAAAAGGGGATCTGTTAACAGTTTCTTCAGTAGATTGAATTGGTTGTACAAATCAGAAAGCAAATATCCAGTGCTGAACGTGACTATGCCAAACAATGGCAAATTTGACAAATTGTACATTTGGGGGGTTCACCACCCGAGCACGGACAAAGAACAAACCAACCTATATGTTCGAGCATCAGGGAGAGTCACAGTCTCTACCAAGAGAAGCCAGCAAACTGTAATCCCGAATATCGGGTCTAGACCCTGGGTAAGGGGTCTGTCTAGTAGAATAAGTATCTATTGGACAATAGTAAAACCGGGAGACATACTGTTAATTAATAGCACTGGGAACCTAATTGCTCCTCGGGGTTACTTCAAAATACGCACTGGGAAAAGCTCAATAATGAGGTCAGATGCACCTATTGGCACCTGCAGTTATGAATGCATCACTCCAAATGGAAGCATTCCCAATGACAAACCCTTTCAAAATGTAAACAAGATCACATATGGGGCATGTCCCAGGTATGTTAAGCAAAACACTCTGAAGTTGGCAACAGGGATGCGGAATGTACCAGAGAAACAAACTAGA
		</sequence>
		<sequence>
			<taxon idref="A/Texas/17988/84"/>
			CAAAAACTTCCCGGAAATGACAACAGCACAGCAACGCTGTGCCTGGGACATCATGCAGTGCCAAACGGAACGCTAGTGAAAACAATCACGAATGATCAGATTGAAGTGACTAATGCTACTGAGCTGGTTCAGAGCTCTTCAACAGGTAGAATATGCGACAGTCCTCACCGAATCCTTGATGGGAAAAACTGCACACTGATAGATGCTCTATTGGGAGACCCTCATTGTGATGGCTTCCAAAATGAGAAATGGGACCTTTTTGTTGAACGCAGCAAAGCTTTCAGCAACTGTTACCCTTATGATGTGCCGGATTATGTCTCCCTTAGGTCACTAGTTGCCTCATCAGGCACCCTGGAATTTACCAATGAAGGCTTCAATTGGACTGGAGTCACTCAGAGTGGGGGAAGCTATGCTTGCAAAAGGGGATCTGTTAACAGTTTCTTCAGTAGATTGAATTGGTTGTACGAATCAGAAAGCAAATATCCAGTGCTGAACGTGAGTATGCCAAACAATGGCAAATTAGACAAATTGTACATTTGGGGGGTTCACCACCCGAGCACGGACAAAGTACAAACCAACCTATATGTTCGAGCATCAGGGAGAGTCACAGTCTCTACCAAGAGAAGCCAGCAAACTGTAATCCCGAATATCGGGTCTAGACCCTGGGTAAGGGGTCTGTCTAGTAGAATAAGTATCTATTGGACAATAGTAAAACCGGGAGACATACTGTTAATTAATAGCACTGGGAACCTAATTGCTCCTCGGGGTTACTTCAAAATACGCACTGGGAAAAGCTCAATAATGAGGTCAGATGCACCTATTGGCACCTGCAGTTCTGAATGCATCACTCCGAATGGAAGCATTCCCAATGACAAACCCTTTCAAAATGTAAACAAGATCACATATGGGGCATGTCCCAGGTATGTTAAGCAAAACACTCTGAAGTTGGCAACAGGGATGCGGAATGTACCAGAGAAACAAACTAGA
		</sequence>
		<sequence>
			<taxon idref="A/Colorado/2/87"/>
			CAAAAACTTCCTGGAAATGACAACAGCACAGCAACGCTGTGCCTGGGACATCATGCAGTGCCAAACGGAACGCTAGTGAAAACAATCACGAATGATCAGATTGAAGTGACTAATGCTACTGAGCTGGTTCAGAGTTCCTCAACAGGTAGAATATGCGACAGTCCTCACCGAATCCTTGATGGAAAAAACTGCACTCTGATAGATGCTCTATTGGGAGACCCTCATTGTGATGGCTTCCAAAATGAGAAATGGGACCTTTTTGTTGAACGCAGCAAAGCTTACAGCAACTGTTACCCTTATGATGTGCCGGATTATGCCTCCCTTAGGTCACTAGTTGCCTCATCAGGCACCCTGGAGTTTATCAATGAAGACTTCAATTGGACTGGAGTCACTCAGAGTGGGGGAAGCTATGCTTGCAAAAGGGGATCTGTTAACAGTTTCTTCAGTAGATTGAATTGGTTGCACGTATCAGAATACAAATATCCAGCGCTGAACGTGACTATGCCAAACAATGGCAAATTTGACAAATTGTACATTTGGGGGGTTCACCACCCGAGCACGGACAGAGAACAAACCAAACTATATGTTCGAGCATCAGGAAGAGTCACAGTCTCTACCAAGAGAAGCCAGCAAACTGTAATCCCGAATATCGGGTCTAGACCCTGGGTAAGGGGTCTGTCTAGTAGAATAAGCATCTATTGGACAATAGTAAAACCGGGAGACATACTGTTGATTAATAGCACCGGGAACCTAATTGCTCCTCGGGGTTACTTCAAAATACGCACTGGGAAAAGCTCAATAATGAGGTCAGATGCACCTATTGGCACCTGCAGTTCTGAATGCATCACTCCAAATGGAAGCATTCCCAATGACAAACCCTTTCAAAATGTAAACAAGATCACATATGGGGCATGTCCCAGGTATGTTAAGCAAAACACTCTGAAATTGGCAACAGGGATGCGGAATGTACCAGAGAAACAAACTAGA
		</sequence>
		<sequence>
			<taxon idref="A/Guangdong/9/87"/>
			CAAAAACTTCCCGGAAATGACAACAGCACAGCAACGCTGTGCCTGGGACATCATGCAGTGCCAAACGGAACGCTAGTGAAAACAATCACGAATGATCAGATTGAAGTGACTAATGCTACTGAGCTGGTTCAGAGTTCCTCAACAGGTAGAATATGCGACAGTCCTCACCGAATCCTTGATGGAAAAAACTGCACACTGATAGATGCTCTATTGGGAGACCCTCATTGTGATGGCTTCCAAAATGAGAAATGGGACCTTTTTGTTGAACGCAGCAAAGCTTACAGCAACTGTTACCCTTATGATGTGCCGGATTATGCCTCCCTTAGGTCACTAGTTGCCTCATCAGGCACCCTGGAGTTTATCAATGAAGACTTCAATTGGACTGGAGTCACTCAGAGTGGGGGAAGCTATGCTTGCAAAAGGGGATCTGTTAACAGTTTCTTCAGTAGATTGAATTGGTTGCACAAATCAGAATACAAATATCCAGCGCTGAACGTGACTATGCCAAACAATGGCAAATTTGACAAATTGTACATTTGGGGGGTTCACCACCCGGTCACGGACAGAGAACAAACCAACCTATATGTTCGAGCATCAGGGAGAGTCACAGTCTCTACCAAGAGAAGCCAGCAAACTGTAATCCCGAATATCGGGTCTAGACCCTGGGTAAGGGGTCTGTCTAGTAGAATAAGCATCTATTGGACAATAGTAAAACCGGGAGACATACTGTTGATTAATAGCACCGGGAACCTAATTGCTCCTCGGGGTTACTTCAAAATACGCACTGGGAAAAGCTCAATAATGAGGTCAGATGCACCTATTGGCACCTGCAGTTCTGAATGCATCACTCCAAATGGAAGCATTCCCAATGACAAACCCTTTCAAAATGTAAACAAGATCACATATGGGGCATGTCCCAGATATGTTAAGCAAAACACTCTGAAATTGGCAACAGGGATGCGGAATGTACCAGAGAAACAAACTAGA
		</sequence>
		<sequence>
			<taxon idref="A/Guizhou/1/87"/>
			CAAAAACTTCCCGGAAATGACAACAGCACAGCAACGCTGTGCCTGGGACATCATGCAGTGCCAAACGGAACGCTAGTGAAAACAATCACGAATGATCAGATTGAAGTGACTAATGCTACTGAGCTGGTCCAGAGTTCCTCAACAGGTAGAATATGCGACAGTCCTCACCGAATCCTTGATGGAAAAAACTGCACACTGATAGATGCTCTATTGGGAGACCCTCATTGTGATGGCTTCCAAAATGAGAAATGGGACCTTTTTGTTGAACGCAGCAAAGCTTACAGCAACTGTTACCCTTATGATGTGCCGGATTATGCCTCCCTTAGGTCACTAGTTGCCTCATCAGGCACCCTGGAGTTTATCAATGAAGACTTCAATTGGACTGGAGTCACTCAGGGTGGGGGAAGCTATTCTTGCAAAAGGGGATCTGTTAACAGTTTCTTCAGTAGATTGAATTGGTTGCACGAATCAGAATGCAAATATCCAGCGCTGAACGTGACTATGCCAAACAATGGCAAATTTGACAAATTGTACATTTGGGGGGTTCACCACCCGAGCACGGACAGAGAACAAACCAACCTATATGTTCGAGCATCAGGGAGAGTCACAGTCTCTACCAAGAGAAGCCAGCAAGCTGTAATCCCGAATATCGGGTCTAGACCCTGGGTAAGGGGTCTGTCTAGTAGAATAAGCATCTATTGGACAATAGTAAAACCGGGAGACATACTGTTGATTAATAGCACCGGGAACCTAATTGCTCCTCGGGGTTACTTCAAAATACGCACTGGGAAAAGCTCAATAATGAGGTCAGATGCACCTATTGGCACCTGCAGTTCTGAATGCATCACTCCAAATGGAAGCATTCCCAATGACAAACCCTTTCAAAATGTAAACAAGATCACATATGGGGCATGTCCCAGGTATGTTAAGCAAAACACTCTGAAATTGGCAACAGGGATGCGGAATGTACCAGAGAAACAAACTAGA
		</sequence>
		<sequence>
			<taxon idref="A/LosAngeles/87"/>
			CAAAAACTTCCCGGAAATGACAACAGCACAGCAACGCTGTGCCTGGGACATCATGCAGTGCCAAACGGAACGCTAGTGAAAACAATCACGAATGATCAGATTGAAGTGACTAATGCTACTGAGCTGGTTCAGAGTTCCTCAACAGGTAGAATATGCGACAGTCCTCACCGAATCCTTGATGGAAAAAACTGCACACTGATAGATGCTCTATTGGGAGACCCTCATTGTGATGGCTTCCAAAATGAGAAATGGGACCTTTTTGTTGAACGCAGCAAAGCTTACAGCAACTGTTACCCTTATGATGTGCCGGATTATGCCTCCCTTAGGTCACTAGTTGCCTCATCAGGCACCCTGGAGTTTATCAATGAAGACTTCAATTGGACTGGAGTCACTCAGAGTGGGGGAAGCTATGCTTGCAAAAGGGGATCTGTTAACAGTTTCTTCAGTAGATTGAATTGGTTGCACGAATCAGAATACAAATATCCAGCGCTGAACGTGACTATGCCAAACAATGGCAAATTTGACAAATTGTACATTTGGGGGGTTCACCACCCGATCACGGACAGAGAACAAACCAACCTATATGTTCGAGCATCAGGGAGAGTCACAGTCTCTACCAAGAGAAGCCAGCAAACTGTAATCCCGAATATCGGGTCTAGACCCTGGGTAAGGGGTCTGTCTAGTAGAATAAGCATCTATTGGACAATAGTAAAACCGGGAGACATACTGTTGATTAATAGCACCGGGAACCTAATTGCTCCTCGGGGTTACTTCAAAATACGCACTGGGAAAAGCTCAATAATGAGGTCAGATGCACCTATTGGCACCTGCAGTTCTGAATGCATCACTCCAAATGGAAGCATTCCCAATGACAAACCCTTTCAAAATGTAAACAAGATCACATATGGGGCATGTCCCAGGTATGTTAAGCAAAACACTCTGAAATTGGCAACAGGGATGCGGAATGTACCAGAGAAACAAACTAGA
		</sequence>
		<sequence>
			<taxon idref="A/Qingdao/10/87"/>
			CAAAAACTTCCCGGAAATGACAACAGCACAGCAACGCTGTGCCTGGGACATCATGCAGTGCCAAACGGAACGCTAGTGAAAACAATCACGAATGATCAGATTGAAGTGACTAATGCTACTGAGCTGGTTCAGAGTTCCTCAACAGGTAGAATATGCGACAGTCCTCACCGAATCCTTGATGGAAAAAACTGCACACTGATAGATGCTCTATTGGGAGACCCTCATTGTGATGGCTTCCAAAATGAGAAATGGGACCTTTTTGTTGAACGCAGCAAAGCTTACAGCAACTGTTACCCTTATGATGTGCCGGATTATGCCTCCCTTAGGTCACTAGTTGCCTCATCAGGCACCCTGGAGTTTATCAATGAAGACTTCAATTGGACTGGAGTCACTCAGAGTGGGGGAAGCTATTCTTGCAAAAGGGGATCTGTTAACAGTTTCTTCAGTAGATTGAATTGGTTGCACGAATCAGAATACAAATATCCAGCGCTGAACGTGACTATGCCAAACAATGGCAAATTTGACAAATTGTACATTTGGGGGGTTCACCACCCGAGCACGGACAGAGAACAAACCAACCTATATGTTCGAGCATCAGGGAGAGTCACAGTCTCTACCAAGAGAAGCCAGCAAACTGTAATCCCGAATATCGGGTCTAGACCCTGGGTAAGGGGTCTGTCTAGTAGAATAAGCATCTATTGGACAATAGTAAAACCGGGAGACATACTGTTGATTAATAGCACCGGGAACCTAATTGCTCCTCGGGGTTACTTCAAAATACGCACTGGGAAAAGCTCAATAATGAGGTCAGATGCACCTATTGGCACCTGCAGTTCTGAATGCATCACTCCAAATGGAAGCATTCCCAATGACAAACCCTTTCAAAATGTAAACAAGATCACATATGGGGCATGCCCCAGGTATGTTAAGCAAAACACTCTGAAATTGGCAACAGGGATGCGGAATGTACCAGAGAAACAAACTAGA
		</sequence>
		<sequence>
			<taxon idref="A/Shanghai/11/87"/>
			CAAAAACTTCCCGGAAATGACAACAGCACAGCAACGCTGTGCCTGGGACATCATGCAGTGCCAAACGGAACGCTAGTGAAAACAATCACGAATGATCAGATTGAAGTGACTAATGCTACTGAGCTGGTTCAGAGTTCCTCAACAGGTAGAATATGCGACAGTCCTCACCGAATCCTTGATGGAAAAAACTGCACACTGATAGATGCTCTATTGGGAGACCCTCATTGTGATGGCTTCCAAAATGAGAAATGGGACCTTTTTGTTGAACGCAGCAAAGCTTACAGCAACTGTTACCCTTATGATGTGCCGGATTATGCCTCCCTTAGGTCACTAGTTGCCTCATCAGGCACCCTGGAGTTTATCAATGAAGACTTCAATTGGACTGGAGTCACTCAGAGTGGGGGAAGCTATGCTTGCAAAAGGGGATCTGTTAACAGTTTCTTCAGTAGATTGAATTGGTTGCACGAATCAGAATACAAATATCCAGCGCTGAACGTGACTATGCCAAACAATGGCAAATTTGACAAATTGTACATTTGGGGGGTTCACCACCCGAGCACGGACAGAGAACAAACCAACCTATATGTTCGAGCATCAGGGAGAGTCACAGTCTCTACCAAGAGAAGCCAGCAAACTGTAATCCCGAATATCGGGTCTAGACCCTGGGTAAGGGGTCTGTCTAGTAGAATAAGCATCTATTGGACAATAGTAAAACCGGGAGACATACTGTTGATTAATAGAACCGGGAACCTAATTGCTCCTCGGGGTTACTTCAAAATACGCACTGGGAAAAGCTCAATAATGAGGTCAGATGCACCTATTGGCACCTGCAGTTCTGAATGCATCACTCCAAATGGAAGCATTCCCAATGACAAACCCTTTCAAAATGTAAACAAGATCACATATGGGGCATGTCCCAGGTATGTTAAGCAAAACACTCTGAAATTGGCAACAGGGATGCGGAATGTACCAGAGAAACAAACTAGA
		</sequence>
		<sequence>
			<taxon idref="A/Sichuan/2/87"/>
			CAAAAACTTCCCGGAAATGACAACAGCACAGCAACGCTGTGCCTGGGACATCATGCAGTGCCAAACGGAACGCTAGTGAAAACAATCACGAATGATCAGATTGAAGTGACTAATGCTACTGAGCTGGTTCAGAGTTCCTCAACAGGTAGAATATGCGACAGTCCTCACCGAATCCTTGATGGAAAAAACTGCACACTGATAGATGCTCTATTGGGAGACCCTCATTGTGATGGCTTCCAAAATGAGAAATGGGACCTTTTTGTTGAACGCAGCAAAGCTTACAGCAACTGTTACCCTTATGATGTGCCGGATTATGCCTCCCTTAGGTCACTAGTTGCCTCATCAGGCACCCTGGAGTTTATCAATGAAGACTTCAATTGGACTGGAGTCACTCAGAGTGGGGGAAGCTATGCTTGCAAAAGGGGATCTGTTAACAGTTTCTTCAGTAGATTGAATTGGTTGCACAAATCAGAATACAAATATCCAGCGCTGAACGTGACTATGCCAAACAATGGCAAATTTGACAAATTGTACATTTGGGGGGTTCACCACCCGGTCACGGACAGAGAACAAACCAACCTATATGTTCGAGCATCAGGGAGAGTCACAGTCTCTACCAAGAGAAGCCAGCAAACTGTAATCCCGAATATCGGGTCTAGACCCTGGGTAAGGGGTCTGTCCAGTAGAATAAGCATCTATTGGACAATAGTAAAACCGGGAGACATACTGTTGATTAATAGCACCGGGAACCTAATTGCTCCTCGGGGTTACTTCAAAATACGCACTGGGAAAAGCTCAATAATGAGGTCAGATGCACCTATTGGCACCTGCAGTTCTGAATGCATCACTCCAAATGGAAGCATTCCCAATGACAAACCCTTTCAAAATGTAAACAAGATCACATATGGGGCATGTCCCAGATATGTTAAGCAAAACACTCTGAAATTGGCAACAGGGATGCGGAATGTACCAGAGAAACAAACTAGA
		</sequence>
		<sequence>
			<taxon idref="A/Sydney/1/87"/>
			CAAAAACTTCCCGGAAATGACAACAGCACAGCAACGCTGTGCCTGGGACATCATGCAGTGCCAAACGGAACGCTAGTGAAAACAATCACGAATGATCAGATTGAAGTGACTAATGCTACTGAGCTGGTTCAGAGTTCCTCAACAGGTAGAATATGCGACAGTCCTCACCGAATCCTTGATGGAAAAAACTGCACACTGATAGATGCTCTATTGGGAGACCCTCATTGTGATGGCTTCCAAAATGAGAAATGGGACCTTTTTGTTGAACGCAGCAAGGCTTACAGCAACTGTTACCCTTATGATGTGCCGGATTATGCCTCCCTTAGGTCACTAGTTGCCTCATCAGGCACCCTGGAGTTTATCAATGAAGACTTCAATTGGACTGGAGTCACTCAGAGTGGGGGAAGCTATTCTTGCAAAAGGGGATCTGTTAACAGTTTCTTCAGTAGATTGAATTGGTTGCACGAATCAGAATACAAATATCCAGCGCTGAACGTGACTATGCCAAACAATGGCAAATTTGACAAATTGTACATTTGGGGGGTTCACCACCCGAGCACGGACAGAGAACAAACCAAACTATATGTTCGAGCATCAGGGAGAGTCACAGTCTCTACCAAGAGAAGCCAGCAAACTGTAATCCCGAATATCGGGTCTAGACCCTGGGTAAGGGGTCTGTCCAGTAGAATAAGCATCTATTGGACAATAGTAAAACCGGGAGACATACTGTTGATTAATAGCACCGGGAACCTAATTGCTCCTCGGGGTTACTTCAAAATACGCACTGGGAAAAGCTCAATAATGAGGTCAGATGCACCTATTGGCACCTGCAGTTCTGAATGCATCACTCCAAATGGAAGCATTCCCAATGACAAACCCTTTCAAAATGTAAACAAGATCACATATGGGGCATGTCCCAGATATGTTAAGCAAAACACTCTGAAATTGGCAACAGGGATGCGGAATGTACCAGAGAAACAAACTAGA
		</sequence>
		<sequence>
			<taxon idref="A/Tokyo/1275/87"/>
			CAAAAACTTCCCGGAAATGACAACAGCACAGCAACGCTGTGCCTGGGACATCATGCAGTGCCAAACGGAACGCTAGTGAAAACAATCACGAATGATCAGATTGAAGTGACTAATGCTACTGAGCTGGTTCAGAGTTCCTCAACAGGTATAATATGCGACAGTCCTCACCGAATCCTTGATGGAAAAAACTGCACACTGATAGATGCTCTATTGGGAGACCCTCATTGTGATGGCTTCCAAAATGAGAAATGGGACCTTTTTGTTGAACGCAGCAAGGCTTACAGCAACTGTTACCCTTATGATGTGCCGGATTATGCCTCCCTTAGGTCACTAGTTGCCTCATCAGGCACCCTGGAGTTTATCAATGAAGACTTCAATTGGACTGGAGTCACTCAGAGTGGGGGAAGCTATACTTGCAAAAGGGGATCTGTTAACAGTTTCTTCAGTAGATTGAATTGGTTGCACGAATCAGAATACAAATATCCAGCGCTGAACGTGACTATGCCAAACAATGGCAAATCTGACAAATTGTACATTTGGGGGGTTCACCACCCGAGCACTGACAGAGAACAAACCAACCTATATGTTCGAGCATCAGGGAGAGTCACAGTCTCTACCAAGAGAAGCCAGCAAACTGTAATCCCGAATATCGGGTCTAGACCCTGGGTAAGGGGTCTGTCTAGTAGAATAAGCATCTATTGGACAATAGTAAAACCGGGAGACATACTGTTGATTAATAGCACCGGGAACCTAATTGCTCCTCGAGGTTACTTCAAAATACGCACTGGGAAAAGCTCAATAATGAGGTCAGATGCACCTATTGGCACCTGCAGTTCTGAATGCATCACTCCAAATGGAAGCATTCCCAATGACAAACCCTTTCAAAATGTAAACAAGATCACATATGGGGCATGTCCCAGATATGTTAAGCAAAACACTCTGAAATTGGCAACAGGGATGCGGAATGTACCAGAGAAACAAACTAGA
		</sequence>
		<sequence>
			<taxon idref="A/Victoria/7/87"/>
			CAAAAACTTCCCGGAAATGACAACAGCACAGCAACGCTGTGCCTGGGACATCATGCAGTGCCAAACGGAACGCTAGTGAAAACAATCACGAATGATCAGATTGAAGTGACTAATGCTACTGAGCTGGTTCAGAGTTCCTCAACAGGTAGAATATGCGACAGTCCTCACCGAATCCTTGATGGAAAAAACTGCACACTGATAGATGCTCTATTGGGAGACCCTCATTGTGATGGCTTCCAAAATGAGAAATGGGACCTTTTTGTTGAACGCAGCAAAGCTTACAGCAACTGTTACCCTTATGATGTGCCGGATTATGCCTCCCTTAGGTCACTAGTTGCCTCATCAGGCACCCTGGAGTTTATCAATGAAGACTTCAATTGGACTGGAGTCACTCAGAGTGGGGGAAGCTATGCTTGCAAAAGGGGATCTGTTAACAGTTTCTTCAGTAGATTGAATTGGTTGCACGAATCAGAATACAAATATCCAGCGCTGAACGTGACTATGCCAAACAATGGCAAATTTGACAAATTGTACATTTGGGGGGTTCACCACCCGAGCACGGACAGAGAACAAACCAACCTATATGTTCGAGCATCAGGGAGAGTCACAGTCTCTACCAAGAGAAGCCAGCAAACTGTAATTCCGAATATCGGGTCTAGACCCTGGGTAAGGGGTCTGTCCAGTAGAATAAGCATCTATTGGACAATAGTAAAACCGGGAGACATACTGTTGATTAATAGCACCGGGAACCTAATTGCTCCTCGGGGTTACTTCAAAATACGCACTGGGAAAAGCTCAATAATGAGGTCAGATGCACCTATTGGCACCTGCAGTTCTGAATGCATCACTCCAAATGGAAGCATTCCCAATGACAAACCCTTTCAAAATGTAAACAAGATCACATATGGGGCATGTCCCAGGTATGTTAAGCAAAACACTCTGAAATTGGCAACAGGGATGCGGAATGTACCAGAGAAACAAACTAGA
		</sequence>
		<sequence>
			<taxon idref="A/Alaska/9/92"/>
			CAAAAACTTCCCGGAAATGACAACAGCACAGCAACGCTGTGCCTGGGACATCATGCAGTGCCAAACGGAACGCTAGTGAAAACAATCACGAATGATCAAATTGAAGTGACTAATGCTACTGAGCTGGTTCAGAGTTCCTCAACAGGTAGAATATGCGACAGTCCTCACCAAATCCTTGATGGAAAAAACTGCACACTGATAGATGCTCTATTGGGAGACCCTCATTGTGATGGCTTCCAAAATAAGGAATGGGACCTTTTTGTTGAACGCAGCAAAGCTTACAGCAACTGTTACCCTTATGATGTGCCGGATTATGCCTCCCTTAGGTCACTAGTTGCCTCATCAGGCACCCTGGAGTTTATCAATGAAGACTTCAATTGGACTGGAGTCGCTCAGGATGGGGGAAGCTATTCTTGCAAAAGGGGATCTGTTAACAGTTTCTTTAGTAGATTGAATTGGTTGCACAAATCAGAATACAAATATCCAGCGCTGAACGTGACTATGCCAAACAATGGCAAATTTGACAAATTGTACATTTGGGGGGTTCACCACCCGAGCACGGACAGTGACCAAACCAGCCTATATGTTCGAGCATCAGGGAGAGTCACAGTCTCTACCAAAAGAAGCCAACAAACTGTAACCCCGAATATCGGGTCTAGACCCTGGGTAAGGGGTCTGTCCAGTAGAATAAGCATCTATTGGACAATAGTAAAACCGGGAGACATACTTTTGATTAATAGCACAGGGAATCTAATTGCTCCTCGGGGTTACTTCAAAATACGAAATGGGAAAAGCTCAATAATGAGGTCAGATGCACCCATTGGCACCTGCAGTTCTGAATGCATCACTCCAAATGGAAGCATTCCCAATGACAAACCTTTTCAAAATGTAAACAGGATCACATATGGGGCCTGCCCCAGATATGTTAAGCAAAACACTCTGAAATTGGCAACAGGGATGCGGAATGTACCAGAGAAACAAACTAGA
		</sequence>
		<sequence>
			<taxon idref="A/Beijing/32/92"/>
			CAAAAACTTCCCGGAAATGACAACAGCACAGCAACGCTGTGCTTGGGACATCATGCAGTGCCAAACGGAACGCTAGTGAAAACAATCACGAATGATCAAATTGAAGTGACTAATGCTACTGAGCTGGTTCAGAGTTCCTCAACAGGTAGAATATGCGACAGTCCTCACCGAATCCTTGATGGAAAAAACTGCACACTGATAGATGCTCTATTGGGAGACCCTCATTGTGATGGCTTCCAAAATAAGGAATGGGACCTTTTTGTTGAACGCAGCAAAGCTTACAGCAACTGTTACCCTTATGATGTGCCGGATTATGCCTCCCTTAGGTCACTAGTTGCCTCATCAGGCACCCTGGAGTTTATCAATGAAGACTTCAATTGGACTGGAGTCGCTCAGGATGGGGGAAGCTATGCTTGCAAAAGGGGATCTGTTAACAGTTTCTTTAGTAGATTGAATTGGTTGCACAAATCAGAATACAAATATCCAGCGCTGAACGTGACTATGCCAAACAATGGCAAATTTGACAAATTGTACATTTGGGGGGTTCACCACCCGAGCACGGACAGAGACCAAACCAGCCTATATGTTCGAGCATCAGGGAGAGTCACAGTCTCTACCAAAAGAAGCCAACAAACTGTAACCCCGAATATCGGGTCTAGACCCTGGGTAAGGGGTCAGTCCAGTAGAATAAGCATCTATTGGACAATAGTAAAACCGGGAGACATACTTTTGATTAATAGCACAGGGAATCTAATTGCTCCTCGGGGTTACTTCAAAATACGAAATGGGAAAAGCTCAATAATGAGGTCAGATGCACCCATTGGCACCTGCAGTTCTGAATGCATCACTCCAAATGGAAGCATTCCCAATGACAAACCTTTTCAAAATGTAAACAGGATCACATATGGGGCCTGCCCCAGATATGTTAAGCAAAACACTCTGAAATTGGCAACAGGGATGCGGAATGTACCAGAGAAACAAACTAGA
		</sequence>
		<sequence>
			<taxon idref="A/California/271/92"/>
			CAAAAACTTCCCGGAAATGACAACAGCACAGCAACGCTGTGCCTGGGACATCATGCAGTGCCAAACGGAACGCTAGTGAAAACAATCACGAATGATCAAATTGAAGTGACTAATGCTACTGAGCTGGTTCAGAGTTCCTCAACAGGTAGAATATGCGACAGTCCTCACCGAATCCTTGATGGAAAAAACTGCACACTGATAGATGCTCTATTGGGAGACCCTCATTGTGATGGCTTCCAAAATAAGGAATGGGACCTTTTTGTTGAACGCAGCAAAGCTTACAGCAACTGTTACCCTTATGATGTGCCGGATTATGCCTCCCTTAGGTCACTAGTTGCCTCATCAGGCACCCTGGAGTTTATCAATGAAGACTTCAATTGGACTGGAGTCGCTCAGGATGGGGGAAGCTATGCTTGCAAAAGGGGATCTGTTAACAGTTTCTTCAGTAGATTGAATTGGTTGCACAAATCAGAATACAAATATCCAGCGCTGAACGTGACTATGCCAAACAATGGCAAATTTGACAAATTGTACATTTGGGGGGTTCACCACCCGAGTACGGACAGTGACCAAACCAGCCTATATGTTCGAGCATCAGGGAGAGTCACAGTCTCTACCAAAAGAAGCCAACAAACTGTAACCCCGAATATCGGGTCTAGACCCTGGGTAAGGGGTCTGTCCAGTAGAATAAGCATCTATTGGACAATAGTAAAACCGGGAGACATACTTTTGATTAATAGCACAGGAAATCTAATTGCTCCTCGGGGTTACTTCAAAATACGAAATGGGAAAAGCTCAATAATGAGGTCAGATGCACCCATTGGCACCTGCAGTTTTGAATGCATCACTCCAAATGGAAGCATTCCCAATGACAAACCTTTTCAAAATGTAAACAGGATCACATATGGGGCCTGCCCCAGATATGTTAAGCAAAACACTCTGAAATTGGCAACAGGGATGCGGAATGTACCAGAGAAACAAACTAGA
		</sequence>
		<sequence>
			<taxon idref="A/Finland/205/92"/>
			CAAAAACTTCCCGGAAATGACAACAGCACAGCAACGCTGTGCCTGGGACATCATGCAGTGCCAAACGGAACGCTAGTGAGAACAATCACGAATGATCAAATTGAAGTGACTAATGCTACTGAGCTGGTTCAGAGTTCCTCAACAGGTAGAATATGTGACAGTCCTCACCGAATCCTTGATGGAAAAAATTGCACACTGATAGATGCTCTATTGGGAGACCCTCATTGTGATGGCTTCCAAAATAAGGAATGGGACCTTTTTGTTGAACGCAGCAAAGCTTACAGCAACTGTTACCCTTATGATGTGCCGGATTATGCCTCCCTTAGGTCACTAGTTGCCTCATCAGGCACCCTGGAGTTTACCAATGAAGACTTCAATTGGACTGGAGTCGCTCAGAGTGGGGAAAGCTATGCTTGCAAAAGGGGATCTGTTAAAAGTTTCTTTAGTAGATTGAATTGGTTGCACRAATCAGATTACAAATATCCAGCGCTGAACGTGACTATGCCAAACAATGGCAAATTTGACAAATTGTACATTTGGGGGGTTCACCACCCGAGCACGGACAGAGAACAAACCAGCCTATATGTTCGAGCATCAGGGAGAGTCACAGTCTCCACCAAAAGAAGCCAACAAACTGTGATCCCGAATATCGGGTCCAGACCCTGGGTAAGGGGTCTGTCCAGTAGAATAAGCATCTATTGGACAATAGTGAAACCGGGAGACATACTTTTGATTAATAGCACCGGGAACCTAATTGCTCCTCGGGGTTACTTCAAAATACGAACTGGGAAAAGCTCGATAATGAGATCAGATGCACCCATTGGCACCTGCAGTTCTGAATGCATCACTCCAAATGGAAGCATTCCCAATGACAAACCCTTTCAAAACGTAAACAGGATCACATATGGGGCATGTCCCAGATATGTTAAGCAAAACACTCTGAAATTGGCAACAGGGATGCGGAATGTACCAGAGAAACAAACT---
		</sequence>
		<sequence>
			<taxon idref="A/Harbin/15/92"/>
			CAAAAACTTCCCGGAAATGACAACAGCACAGCAACGCTGTGCCTGGGACATCATGCAGTGCCAAACGGAACGCTAGTGAAAACAATCACGAATGATCAGATTGAAGTGACTAATGCTACTGAGCTGGTACAGAGTTCCTCAACAGGTAGAATATGCGACAGTCCTCACCGAATCCTTGATGGAAAAAACTGCACACTGATAGATGCTCTATTGGGAGACCCTCATTGTGATGGCTTCCAAAATAAGGAATGGGACCTTTTTGTTGAACGCAGCAAAGCTTACAGCAACTGTTACCCTTATGATGTGCCGGATTATGCCTCCCTTAGGTCACTAGTTGCCTCATCAGGCACCCTGGAGTTTATCAATGAAGACTTCAATTGGACTGGAGTCGCTCAGGATGGGGGAAGCTATGCTTGCAAAAGGGGATCTGTTAACAGTTTCTTTAGTAGATTGAATTGGTTGCACAAATTAGAATACAAATATCCAGCGCTGAACGTGACTATGCCAAACAATGGCAAATTTGACAAATTGTACATTTGGGGGGTTCACCACCCGAGCACGGACAGTGACCAAACCAGCCTATATGTTCGAGCATCAGGGAGAGTCACAGTCTCTACCAAAAGAAGCCAACAAACTGTAATCCCGAATATCGGGTCTAGACCCTGGGTAAGGGGTCAGTCCAGTAGAATAAGCATCTATTGGACAATAGTAAAACCGGGAGACATACTTTTGATTAATAGCACAGGGAATCTAATTGCTCCTCGGGGTTACTTCAAAATACGAAATGGGAAAAGCTCAATAATGAGATCAGATGCACCCATTGGCAACTGCAGTTCTGAATGCATCACTCCAAATGGAAGCATTCCCAATGACAAACCTTTTCAAAATGTAAACAGGATCACATATGGGGCCTGCCCCAGATATGTTAAGCAAAACACTCTGAAATTGGCAACAGGGATGCGGAATGTACCAGAGAAACAAACTAGA
		</sequence>
		<sequence>
			<taxon idref="A/Hawaii/3/92"/>
			CAAAAACTTCCCGGAAATGACAACAGCACAGCAACGCTGTGCCTGGGACATCATGCAGTGCCAAACGGAACGCTAGTGAAAACAATCACGAATGATCAAATTGAAGTGACTAATGCTACTGAGCTGGTTCAGAGTTCCTCAACAGGTAGAATATGCGACAGTCCTCACCGAATCCTTGATGGAAAAAACTGCACACTGATAGATGCCCTATTGGGAGACCCTCATTGTGATGGCTTCCAAAATAAGGAATGGGACCTTTTTGTTGAACGCAGCAAAGCTTACAGCAACTGTTACCCTTATGATGTGCCGGATTATGCCTCCCTTAGGTCACTAGTTGCCTCATCAGGCACCCTGGAGTTTATCAATGAAGACTTCAATTGGACTGGAGTCGCTCAGGATGGGGGAAGCTATGCTTGCAAAAGGGGATCTGTTAACAGTTTCTTTAGTAGATTGAATTGGTTGCACAAATCAGAATACAAATATCCAGCGCTAAACGTGACTATGCCAAACAATGGCAAATTTGACAAATTGTACATTTGGGGGGTTCACCACCCGAGCACGGACAGTGACCAAACCAGCCTATATGTTCGAGCATCAGGGAGAGTCACAGTCTCTACCAAAAGAAGCCAACAAACTGTAACCCCGAATATCGGGTCTAGACCCTGGGTAAGGGGTCTGTCCAGTAGAATAAGCATCTATTGGACAATAGTAAAACCGGGAGACATACTTTTGATTAATAGCACAGGGAATCTAATTGCTCCTCGGGGTTACTTCAAAATACGAAATGGGAAAAGCTCAATAATGAGGTCAGATGCACCCATTGGCACCTGCAGTTCTGAATGCATCACTCCAAATGGAAGCATTCCCAATGACAAACCTTTTCAAAATGTAAACAGGATCACATATGGGGCCTGCCCCAGATATGTTAAGCAAAACACTCTGAAATTGGCAACAGGGATGCGGAATGTACCAGAGAAACAAACTAGA
		</sequence>
		<sequence>
			<taxon idref="A/Indonesia/3946/92"/>
			CAAAAACTTCCCGGAAATGACAACAGCACAGCAACGCTGTGCCTGGGGCATCATGCAGTGCCAAACGGAACTCTAGTGAAAACAATCACGAATGATCAAATTGAAGTGACTAATGCTACTGAGCTGGTTCAGAGTTCCTCAACAGGTAGAATATGCGACAGTCCTCACCGAATCCTCGATGGAAAAAACTGCACACTGATAGATGCTCTATTGGGAGACCCTCATTGTGATGACTTCCAAAATAAGGAATGGGACCTTTTTGTTGAACGCAGCAAAGCTTACAGCAATTGTTACCCTTATGATGTGCCAGATTATGCCTCCCTTAGGTCACTAGTTGCCTCATCAGGCACCCTGGAGTTTATCAATGAAGACTTCAATTGGACTGGAGTCGCTCAGAGTGGGGACAGCTATGCTTGCAAAAGGGGATCTGTTAAAAGTTTCTTTAGTAGATTGAATTGGTTGCACGAATCAGAATACAAATATCCATCGCTGAACGTGACTATGCCAAACAATGACAAATTTGACAAGTTGTACATTTGGGGGGTTCACCACCCGAGCACGGACAGAGAACAAACCAGCCTATATATTCGAGCATCAGGGAGAGTCACAGTCTCTACCAAAAGAAGCCAACAAACTGTAATCCCGAATATCGGGTCCAGACCCTGGGTAAGGGGTCTGTCCAGTAGAATAAGCATCTATTGGACAATAGTAAAACCGGGAGACATACTTTTGATTAATAGCACCGGGAATCTAATTGCTCCACGGGGTTACTTCAAAATACGAACTGGGAAAAGCTCGATAATGAGGTCAGATGCACCCATTGGCACCTGCAGTTCTGAATGCATCACTCCAAATGGAAGCATCCCCAATGACAAACCTTTTCAAAATGTAAACAGGATCACATATGGGGCATGTCCCAGATATGTTAAGCAAAACACTCTGAAATTGGCAACAGGGATGCGGAATGTACCAGAGAAACAAACTAGA
		</sequence>
		<sequence>
			<taxon idref="A/Perth/1/92"/>
			CAAAAACTTCCCGGAAATGACAACAGCACAGCAACGCTATGCCTGGGACATCATGCAGTGCCAAATGGAACGCTAGTGAAAACAATCACGAATGACCAAATTGAAGTGACTAATGCTACTGAGCTGGTTCAGAGTTCCTCAACAGGTAGAATATGCGACAGTCCTCACCGAATCCTTGATGGAAAAAACTGCACACTGATAGATGCTCTATTGGGAGACCCTCATTGTGATAGCTTCCAAAACAAGGAATGGGACCTTTTTGTTGAACGCAGCAAAGCTTACAGCAACTGTTACCCTTATGATGTGCCGGATTATGCCTCCCTTAGGTCACTAGTTGCCTCATCAGGCACCCTGGAGTTTATCAATGAAGACTTCAATTGGACTGGAGTCGCTCAGGATGGGGGAAGCTATGCTTGCAAAAGGGGATCTGTTAACAGTTTCTTTAGTAGATTGAATTGGTTGCACGAATCAGAATACAAATATCCAGCGCTGAACGTGACTATGCCAAACAATGGCAAAGTTGACAAATTGTACATTTGGGGGGTTCACCACCCGAGCACGGACAGAGACCAAACCAGCCTATATGTTCGAGCATCAGGGAGAGTCACAGTCTCTACCAAAAGAAGCCAACAAACTGTAATCCCGAATATCGGGTCTAGACCCTGGGTAAGGGGTCAGTCCAGTAGAATAAGCATCTATTGGACAATAGTAAAACCGGGAGACATACTTTTGATTAATAGCATCGGGAACCTAATTGCTCCTCGGGGTTACTTCAAAATACGAAATGGGAAAAGCTCAATAATGAGGTCAGATGCACCCATTGGCACCTGCAGTTCTGAATGCATCACTCCAAATGGAAGCATTCCCAATGACAAACCTTTTCAAAATGTAAACAGGATCACATATGGGGCATGTCCCAGATATGTTAAGCAAAACACTCTGAAATTGGCAACAGGGATGCGGAATGTACCAGAGAAACAAACTAGA
		</sequence>
		<sequence>
			<taxon idref="A/Qingdao/53/92"/>
			CAAAAACTTCCCGGAAATGACAACAGCACAGCAACGCTGTGCCTGGGACATCATGCAGTGCCAAACGGAACGCTAGTGAAAACAATCACGAATGATCAAATTGAAGTGACTAATGCTACTGAGCTGGTTCAGAGTTCCTCAACAGGTAGAATATGCGACAGTCCTCACCGAATCCTTGATGGAAAAAACTGCACACTGATAGATGCTCTATTGGGAGACCCTCATTGTGATGGCTTCCAAAATAAGGAATGGGACCTTTTTGTTGAACGCAGCAAAGCTTACAGCAACTGTTACCCTTATGATGTGCCGGATTATGCCTCCCTTAGGTCACTAGTTGCCTCATCAGGCACCCTGGAGTTTATCAATGAAGACTTCAATTGGACTGAAGTCGCTCAGGATGGGGGAAGCTGTGCTTGCAAAAGGGGATCTGTTAACAGTTTCTTTAGTAGATTGAATTGGTTGCACAAATCAGAATACAAATATCCAGCGCTGAACGTGACTATGCCAAACAATGGCAAATTTGACAAATTGTACATTTGGGGGGTTCACCACCCGAGCACGGACAGTGACCAAACCCGCCTATATGTTCGAGCATCAGGGAGAGTCACAGTCTCTACCAAAAGAAGCCAACAAACTGTAACCCCGAATATCGGGTCTAGACCCTGGGTAAGGGGTCTGTCCAGTAGAATAAGCATCTATTGGACAATAGTAAAACCGGGAGACATACTTTTGATTAATAGCACAGGGAATCTAATTGCTCCTCGGGGTTACTTCAAAATACGAAATGGGAAAAGCTCAATAATGAGGTCAGATGCACCCATTGGCACCTGCAGTTCTGAATGCATCACTCCAAATGGAAGCATTCCCAATGACAAACCTTTTCAAAATGTAAACAGGATCACATATGGGGCCTGCCCCAGATATGTTAAGCAAAACACTCTGAAATTGGCAACAGGGATGCGGAATGTACCAGAGAAACAAACTAGA
		</sequence>
		<sequence>
			<taxon idref="A/Sapporo/304/92"/>
			CAAAAACTTCCCGGAAATGACAACAGCACAGCAACGCTGTGCCTGGGACATCATGCAGTGCCAAACGGAACGCTAGTGAAAACAATCACGAATGATCAAATTGAAGTGACTAATGCTACTGAGTTGGTTCAGAGTTCCTCAACAGGTAGAATATGCGACAGTCCTCACCGAATCCTTGATGGAAAAAACTGCACACTGATAGATGCTCTATTGGGAGACCCTCATTGTGATGGCTTCCAAAATAAGGAATGGGACCTTTTTGTTGAACGCAGCAAAGCTTACAGCAACTGTTACCCTTATGATGTGCCGGATTATGCCTCCCTTAGGTCACTAGTTGCCTCATCAGGCACCCTGGAGTTTATCAATGAAGACTTCAATTGGACTGGAGTCGCTCAGGATGGGGGAAGCTATGCTTGCAAAAGGGGATCTGTTAACAGTTTCTTTAGTAGATTGAATTGGTTGCACAAATTAGAATACAAATATCCAGCGCTGAACGTGACTATGCCAAACAATGGCAAATTTGACAAATTGTACATTTGGGGGGTTCACCACCCGAGCACGGACAGTGACCAAACCAGCCTATATGTTCGAGCATCAGGGAGAGTCACAGTCTCTACCAAAAGAAGCCAACAAACTGTAACCCCGAATATCGGGTCTAGACCCTGGGTAAGGGGTCAGTCCAGTAGAATAAGCATCTATTGGACAATAGTAAAACCGGGAGACATACTTTTGATTAATAGCACAGGGAATCTAATTGCTCCTCGGGGTTACTTCAAAATACGAAATGGGAAAAGCTCAATAATGAGGTCAGATGCACCCATTGGCAACTGCAGTTCTGAATGCATCACTCCAAATGGAAGCATTCCCAATGACAAACCTTTTCAAAATGTAAACAGGATCACATATGGGGCCTGCCCCAGATATGTTAAGCAAAACACTCTGAAATTGGCAACAGGGATGCGGAATGTACCAGAGAAACAAACTAGA
		</sequence>
		<sequence>
			<taxon idref="A/SouthAustralia/36/92"/>
			CAAAAACTTCCCGGAAATGACAACAGCACAGCAACGCTGTGCCTGGGACATCATGCAGTGCCAAACGGAACGCTAGTGAAAACAATCACGAATGATCAAATTGAAGTGACTAATGCTACTGAGCTGGTTCAGAGTTCCTCAACAGGTAGAATATGTGACAGTCCTCACCGAATCCTTGATGGAAAAAATTGCACACTGATAGATGCTCTATTGGGAGACCCTCATTGTGATGGCTTCCAAAATAAGGAATGGGACCTTTTTGTTGAACGCAGCAAAGCTTACAGCAACTGTTACCCTTATGATGTGCCGGATTATGCCTCCCTTAGGTCACTAGTTGCCTCATCAGGCACCCTGGAGTTTACCAATGAAGACTTCAATTGGACTGGAGTCGCTCAGAGTGGGGAAAGCTATGCTTGCAAAAGGGGATCTGTTAAAAGTTTCTTTAGTAGATTGAATTGGTTGCACGAATCAGATTACAAATACCCAGCGCTGAACGTGACTATGCCAAACAATGGCAAATTTGACAAATTGTACATTTGGGGGGTTCACCACCCGAGCACGGACAGAGAACAAACCAGCCTATATGTTCGAGCATCAGGGAGAGTCACAGTCTCCACCAAAAGAAGCCAACAAACTGTGATCCCGAATATCGGGTCCAGACCCTGGGTAAGGGGTCTGTCCAGTAGAATAAGCATCTATTGGACAATAGTAAAACCGGGAGACATACTTTTGATTAATAGCACCGGGAACCTAATTGCTCCTCGGGGTTACTTCAAAATACGAACTGGGAAAAGCTCGATAATGAGATCAGATGCACCCATTGGCACCTGCAGTTCTGAATGCATCACTCCAAATGGAAGCATCCCCAATGACAAACCTTTTCAAAATGTAAACAGGATCACATATGGGGCATGTCCCAGATATGTTAAGCAAAACACTCTGAAATTGGCAACAGGAATGCGGAATGTACCAGAGAAACAAACTAGA
		</sequence>
		<sequence>
			<taxon idref="A/Tianjin/33/92"/>
			CAAAAACTTCCCGGAAATGACAACAGCACAGCAACGCTGTGCCTGGGACATCATGCAGTGCCAAACGGAACGCTAGTGAAAACAATCACGAATGATCAAATTGAAGTGACTAATGCTACTGAGCTGGTTCAGAGTTCCTCAACAGGTAGAATATGCGACAGTCCTCACCGAATCCTTGATGGAAAAAACTGCACACTGATAGATGCTCTATTGGGAGACCCTCATTGTGATGGCTTCCAAAATAAGGAATGGGACCTTTTTGTTGAACGCAGCAAAGCTTACAGCAACTGTTACCCTTATGATGTGCCGGATTATGCCTCCCTTAGGTCACTAGTTGCCTCATCAGGCACCCTGGAGTTTATCAATGAAGACTTCAATTGGACTGGAGTCGCTCAGGATGGGGGAAGCTATGCTTGCAAAAGGGGATCAGTTAACAGTTTCTTTAGTAGATTGAATTGGTTGCACAAATCAGAATACAAATATCCAGCTCTGAACGTGACTATGCCAAACAATGGCAAATTTGACAAATTGTACATTTGGGGGGTTCACCACCCGAGCACGGACAGTGACCAAACCAGCCTATATGTTCGAGCATCAGGGAGAGTCACAGTCTCTACCAAAAGAAGCCAACAAACTGTAACCCCGAATATCGGGTCTAGACCCTGGGTAAGGGGTCAGTCCAGTAGAATAAGCATCTATTGGACAATAGTAAAACCGGGAGACATACTTTTGATTAATAGCACAGGGAATCTAATTGCTCCTCGGGGTTACTTCAAAATACGAAATGGGAAAAGCTCAATAATGAGGTCAGATGCACCCATTGGCACCTGCAGTTCTGAATGCATCACTCCAAATGGAAGCATTCCCAATGACAAACCTTTTCAAAATGTAAACAGGATCACATATGGGGCCTGCCCCAGATATGTTAAGCAAAACACTCTGAAATTGGCAACAGGGATGCGGAATGTACCAGAGAAACAAACTAGA
		</sequence>
		<sequence>
			<taxon idref="A/Umea/1/92"/>
			CAAAAACTTCCCGGAAATGACAACAGCACAGCAACGCTGTGCCTGGGGCATCATGCAGTGCCAAACGGAACTCTAGTGAAAACAATCACGAATGATCAAATTGAAGTGACTAATGCTACTGAGCTGGTTCAGAGTTCCTCAACAGGTAAAATATGCGACAGTCCTCACCGAATCCTCGATGGAAAAAACTGCACACTGATAGATGCTCTATTGGGAGACCCTCATTGTGATGACTTCCAAAATAAGGAATGGGACCTTTTTGTTGAACGCAGCAAAGCTTACAGCAATTGTTACCCTTATGATGTGCCAGATTATGCCTCCCTTAGGTCACTAGTTGCCTCATCAGGCACCCTGGAGTTTATCAATGAAGACTTCAATTGGACTGGAGTCGCTCAGAGTGGGGACAGCTATGCTTGCAAAAGGGGATCTGTTAAAAGTTTCTTTAGTAGATTGAATTGGTTGCACGAATCAGAATACAAATATCCAGCGCTGAACGTGACTATGCCAAACAATGACAAATTTGACAAGTTGTACATTTGGGGGGTTCACCACCCGAGCACGGACAGAGAACAAACCAGCCTATATATTCGAGCATCAGGGAGAGTCACAGTCTCTACCAAAAGAAGTCAACAAACTGTAATCCCAAATATCGGGTCCAGACCCTGGGTAAGGGGTCTGTCCAGTAGAATAAGCATCTATTGGACAATAGTAAAACCGGGAGACATACTTTTGATTAATAGCACCGGGAATCTAATTGCTCCTCGGGGTTACTTCAAAATACGAACTGGGAAAAGCTCGATAATGAGGTCAGATGCACCCATTGGCACCTGCAGTTCTGAATGCATCACTCCAAATGGAAGCATCCCCAATGACAAACCTTTTCAAAATGTAAACAGGATCACATATGGGGCATGTCCCAGATATGTTAAGCAAAACACTCTGAAATTGGCAACAGGGATGCGGAATGTACCAGAGAAACAAACTAGA
		</sequence>
		<sequence>
			<taxon idref="A/Victoria/29/92"/>
			CAAAAACTTCCCGGAAATGACAACAGCACAGCAACGCTATGCCTGGGGCATCATGCAGTGCCAAACGGAACTCTAGTGAAAACAATCACGAATGATCAAATTGAAGTGACTAATGCTACTGAGCTGGTTCAGAGTTCCTCAACAGGTAGAATATGCGACAGTCCTCACCGAATCCTCGATGGAAAAAACTGCACACTGATAGATGCTCTATTGGGAGACCCTCATTGTGATGGCTTCCAAAATAAGGAATGGGACCTTTTTGTTGAACGCAGCAAAGCTTACAGCAATTGTTACCCTTATGATGTGCCAGATTATGCCTCCCTTAGGTCACTAGTTGCCTCATCAGGCACCCTGGAGTTTATCAATGAAGACTTCAATTGGACTGGAGTCGCTCAGAATGGGGGCAGCTATGCTTGCAAAAGGGGATCTGTTAAAAGTTTCTTTAGTAGATTGAATTGGTTGCACGAATCAGAATACAAATATCCAGCGCTGAACGTGACTATGCCAAACAACGACAAATTTGACAAGTTGTACATTTGGGGGGTTCACCACCCGAGCACGGACAGAGAACAAACCAGCCTATATATTCGAGCATCAGGGAGAGTCACAGTCTCTACCAAAAGAAGCCAACAAACTGTAATCCCGAATATCGGGTCCAGACCCTGGGTAAGGGGTCTGTCCAGTAGAATAAGCATCTATTGGACAATAGTAAAACCGGGAGACATACTTTTGATTAATAGCACCGGGAATCTAATTGCTCCTCGGGGTTACTTCAAAATACGGACTGGGAAAAGCTCGATAATGAGGTCAGATGCACCCATTGGCACCTGCAGTTCTGAATGCATCACTCCAAATGGAAGCATCCCCAATGACAAACCTTTTCAAAATGTAAACAGGATCACATATGGGGCATGTCCCAGATATGTTAAGCAAAACACTCTGAAATTGGCAACAGGAATGCGGAATGTACCAGAGAAACAAACTAGA
		</sequence>
		<sequence>
			<taxon idref="A/Wellington/66/92"/>
			CAAAAACTTCCCGGAAATGACAACAGCACAGCAACGCTGTGCCTGGGGCATCATGCAGTGCCAAACGGAACTCTAGTGAAAACAATCACGAATGATCAAATTGAAGTGACTAATGCTACTGAGCTGGTCCAGAGTTCCTCAACAGGTAGAATATGCGACAGTCCTCACCGAATCCTCGATGGAAAAAACTGCACACTGATAGATGCTCTATTGGGAGACCCTCATTGTGATGGCTTCCAAAATAAGGAATGGGACCTTTTTGTTGAACGCAGCAAAGCTTACAGCAATTGTTACCCTTATGATGTGCCAGATTATGCCTCCCTTAGGTCACTAGTTGCCTCATCAGGCACCCTGGAGTTTATCAATGAAGACTTCAATTGGACTGGAGTCCCTCAGAATGGGGACAGCTATGCTTGCAAAAGGGGATCTGTTAAAAGTTTCTTTAGTAGATTGAATTGGTTGCACGAATCAGAATACAAATATCCAACGCTGAACGTGACTATGCCAAACAATGACAAATTTGACAAGTTGTACATTTGGGGGGTTCACCACCCGAGCACGGACAGAGAACAAACCAGCCTATATATTCGAGCATCAGGGAGAGTCACAGTCTCTACCAAAAGAAGCCAACAAACTGTAATCCCGAATATCGGGTCCAGACCCTGGGTAAGGGGTCTGTCCAGTAGAATAAGCATCTATTGGACAATAGTAAAACCGGGAGACATACTTTTGATTAATAGCACCGGGAATCTAATTGCTCCTCGGGGTTACTTCAAAATACGGACTGGGAAAAGCTCGATAATGAGGTCAGATGCACCCATTGGCACCTGCAGTTCTGAATGCATCACTCCAAATGGAAGCATCCCCAATGACAAACCTTTTCAAAATGTAAACAGGATCACATATGGGGCATGTCCCAGATATGTTAAGCAAAACACTCTGAAATTGGCAACAGGGATGCGGAATGTACCAGAGAAACAAACTAGA
		</sequence>
		<sequence>
			<taxon idref="A/Aichi/69/94"/>
			CAAAAACTTCCCGGAAATGACAACAGCACAGCAACGCTGTGCCTGGGACACCATGCAGTGCCAAACGGAACGCTAGTGAAAACAATCACGAATGATCAAATTGAAGTGACTAATGCTACTGAGCTGGTTCAGAGTTCCTCAACAGGTAGAATATGCGACAGTCCTCACCGAATCCTTGATGGAAAAAACTGCACACTGATAGATGCTCTATTGGGAGACCCTCATTGTGATGGCTTCCAAAATAAGGAATGGGACCTTTTTGTTGAACGCAGCAAAGCTTACAGCAACTGTTACCCTTATGATGTGCCGGACTATGCCTCCCTTAGGTCACTAGTTGCCTCATCAGGCACCCTGGAGTTTACCAATGAAGGCTTCAATTGGACTGGAGTCGCTCAGGATGGGAAAAGCTATGCTTGCAAAAGGGGATCTGTTAACAGTTTCTTTAGTAGATTGAATTGGTTGCACAAATTAGAATACAAATATCCAGCACTGAACGTGACTATGCCAAACAATGACAAATTTGACAAATTGTACATTTGGGGGGTTCACCACCCGAGCACGGACAGTGACCAAACCAGCCTATATGTTCAAGCATCAGGGAGAGTCACAGTCTCTACCAAAAGAAGCCAACAAACTGTAATCCCGAATATCGGGTCTAGACCCTGGGTAAGGGGTATCTCCAGTAGAATAAGCATCTATTGGACAATAGTAAAACCGGGAGACATACTTTTGGTTAACAGCACAGGGAATCTAATTGCTCCTCGAGGTTACTTCAAAATACGAAATGGGAAAAGCTCAATAATGAGATCAGATGCACCCATTGACAACTGCAATTCTGAATGCATCACTCCAAATGGAAGCATTCCCAATGACAAACCTTTTCAAAATGTAAACAGGATCACATATGGGGCCTGTCCCAGATATGTTAAGCAAAACACTCTGAAGTTGGCAACAGGGATGCGGAATGTACCAGAGAAACAAACT---
		</sequence>
		<sequence>
			<taxon idref="A/Akita/1/94"/>
			CAAAAACTTCCCGGAAATGACAACAGCACAGCAACGCTGTGCCTGGGACACCATGCAGTGCCAAACGGAACGCTAGTGAGAACAATCACGAATGATCAAATTGAAGTGACTAATGCTACTGAGCTGGTTCAGAGTTCCTCAACAGGTAGAATATGCGACAGTCCTCACCGAATCCTTGATGGAAAAAACTGCACACTGATAGATGCTCTATTGGGAGACCCTCATTGTGATGGCTTCCAAAATAAGGAATGGGACCTTTTTGTTGAACGCAGCAAAGCTTACAGCAACTGTTACCCTTATGATGTGCCGGATTATGCCTCCCTTAGGTCACTAGTTGCCTCATCAGGCACCCTGGAGTTTATCAATGAAGACTTCAATTGGACTGGAGTCGCTCAGGATGGGAAAAGCTATGCTTGCAAAAGGGGATCTGTTAAAAGTTTCTTTAGTAGATTGAATTGGCTGCACAAATTAGAATACAAATATCCAGCGCTGAACGTGACTATGCCAAACAATGGCAAATTTGACAAATTGTACATTTGGGGGGTTCACCACCCGAGCACGGACAGTGACCAAACCAGCCTATATGTTCGAGCATCAGGGAGAGTCACAGTCTCTACCAAAAGAAGCCAACAAACTGTAATCCCGAATATCGGGTTTAGACCCTGGGTAAGGGGTCAGTCCAGTAGAATAAGCATCTATTGGACAATAGTAAAACCGGGAGACATACTTTTGATTAATAGCACAGGGAATTTAATTGCTCCTCGGGGTTACTTCAAAATACGAAATGGGAAAAGCTCAATAATGAGGTCAGATGCACCCATTGGCAACTGCAGTTCTGAATGCATCACTCCAAATGGAAGCATTCCCAATGACAAACCTTTTCAAAATGTAAACAGGATCACATATGGGGCCTGCCCCAGATATGTTAAGCAAAACACTCTGAAGTTGGCAACAGGGATGCGGAATGTACCAGAGAAACAAACT---
		</sequence>
		<sequence>
			<taxon idref="A/Argentina/3779/94"/>
			CAAAAACTTCCCGGAAATGACAACAGCACAGCAACGCTGTGCCTGGGACACCATGCAGTGCCAAACGGAACGCTAGTGAAAACAATCACGAATGATCAAATTGAAGTGACTAATGCTACTGAGCTGGTTCAGAGTTCCCCAACAGGTAGAATATGCGACAGCCCTCACCGAATCCTTGATGGAAAGAACTGCACACTGATAGATGCTCTATTGGGAGACCCTCATTGTGATGGCTTCCAAAATAAGGAATGGGACCTTTTTGTTGAACGCAGCAAAGCTTACAGCAACTGTTACCCTTATGATGTGCCGGATTATGCCTCCCTTAGGTCACTAGTTGCCTCATCAGGCACCCTGGAGTTTATCAACGAAAACTTCAATTGGACTGGAGTCGCTCAGGATGGGAAAAGCTATGCTTGCAAAAGGGGATCTGTTAACAGTTTCTTTAGTAGATTGAATTGGTTGCACAAATTAGAATACAAATATCCAGCGCTGAACGTGACTATGCCACACAATGGCAAATTTGACAAATTGTACATTTGGGGGGTTCACCACCCGAGCACGGACAGTGTCCAAACCAGCCTATATGTCCGAGCATCAGGGAGAGTCACAGTCTCTACCAAAAGAAGCCAACAAACTGTAATCCCGGATATCGGGTATAGACCATGGGTAAGGGGTCAGTCCAGTAGAATAAGCATCTATTGGACAATAGTAAAACCGGGAGACATACTTTTGATTAATAGCACAGGGAATCTAATTGCTCCTCGGGGTTACTTCAAAATACGAAATGGGAAAAGCTCAATAATGAGGTCAGATGCACCCATTGGCAACTGCAGTTCTGAATGCATCACTCCAAATGGAAGCATTCCCAATGACAAACCTTTTCCAAATGTAAACAGGATCACATATGGGGCCTGCCCCAGATATGTTAAGGAAAACACTCTGAAATTGGCAACAGGGATGCGGAATGTACCAGAGAAACAAACTAGA
		</sequence>
		<sequence>
			<taxon idref="A/England/67/94"/>
			CAAAAACTTCCCGGAAATGACAACAGCACAGCAACGCTGTGCCTGGGACACCATGCAGTGCCAAACGGAACGCTAGTGAAAACAATCACGAATGATCAAATTGAAGTGACTAATGCTACTGAGCTGGTTCAGAGTTCCCCAACAGGTAGAATATGCAACAGTCCTCACCGAATCCTTGATGGAAAGAACTGCACACTGATAGATGCTCTATTGGGAGACCCTCATTGTGATGGCTTCCAAAATAAGGAATGGGACCTTTTTGTTGAACGCAGCAAAGCTTACAGCAACTGTTACCCTTATGATGTGCCGGACTATGCCTCCCTTAGGTCACTAGTTGCCTCATCAGGCACCCTGGAGTTTATCAACGAAAACTTCAATTGGACCGGAGTCGCTCAGGATGGGAAAAGCTATACTTGCAAAAGGGGATCTGTTAACAGTTTCTTTAGTAGATTGAATTGGTTGCACAAATTAGAATACAAATATCCAGCGCTGAACGTGACTATGCCAAACAATGGCAAATTTGACAAATTGTACATTTGGGGGGTTCACCACCCGAGCACGGACAGTGACCAAACCAGCCTATATGTCCGAGCATCAGGGAGAGTCACAGTCTCTACCAAAAGAAGCCAACAAACTGTAATCCCGGATATCGGGTATAGACCATGGGTAAGGGGTCTGTCCAGTAGAATAAGCATCTATTGGACAATAGTAAAACCGGGAGACATACTTTTGATTAATAGCACAGGGAATCTAATTGCTCCTCGGGGTTACTTTAAAATACGAAATGGGAAAAGCTCAATAATGAGGTCAGATGCATCCATTGGCAACTGCAGTTCTGAATGCATCACTCCAAATGGAAGCATTCCCAATGACAAACCTTTTCAAAATGTAAACAGGATCACATATGGGGCCTGCCCCAGATATGTTAAGCAAAACACTCTGAAATTGGCAACAGGGATGCGGAATGTACCAGAGAAACAAACTAGA
		</sequence>
		<sequence>
			<taxon idref="A/France/1109/94"/>
			CAAAAACTTCCCGGAAATGACAACAGCACAGCAACGCTGTGCCTGGGACACCATGCAGTGCCAAACGGAACGCTAGTGAAAACAATCACGAATGATCAAATTGAAGTGACTAATGCTACTGAGCTGGTTCAGAGTTCCTCAACAGGTAGAATATGCGACAGTCCTCACAGAATCCTTGATGGGAAAAACTGCACACTGATAGATGCTCTATTGGGAGACCCTAATTGTGATGGCTTCCAAAATAAGGAATGGGACCTTTTTGTTGAACGCAGCAAAGCTTACAGCAACTGTTACCCTTATGATGTGCCGGATTATGCCTCCCTTAGGTCACTAGTTGCCTCATCAGGCACCCTGGAGTTTACCAATGAGGACTTCAATTGGACTGGAGTCGCTCAGGATGGGGGAAGCTATGCTTGCAAAAGGGGATCTGTTAACAGTTTCTTTAGTAGATTGAATTGGTTGCACAAATTAGAATACAAATATCCAGCGCTGAACGTGACTATGCCAAACAATGGCAAATTTGACAAATTGTACATTTGGGGGGTTCACCACCCGAGCACGGACAGTGACCAAACTAGCCTATATGTTCGAGCATCAGGGAGAGTCACAGTCTCTACCAAAAGAAGCCAACAAACTGTAACCCCGAATATCGGGTCTAGACCCTGGGTAAGGGGTCTGTCCAGTAGAATAAGCATCTATTGGACAATAGTAAAACCGGGAGACATACTTTTGATTAATAGCACAGGAAATCTAATTGCTCCTCGGGGTTACTTCAAAATACGAAATGGGAAAAGCTCAATAATGAGGTCAGATGCACCCATTGGCACCTGCAGTTCTGAATGCATCACTCCAAATGGAAGCATTCCCAATGACAAACCTTTTCAAAATGTAAACAGGATCACATATGGGGCCTGCCCCAGATACGTTAAGCAAAACACTCTGAAATTGGCAACAGGGATGCGGAATGTACCAGAGAAACAAACTAGA
		</sequence>
		<sequence>
			<taxon idref="A/HongKong/1/94"/>
			CAAAAACTTCCCGGAAATGACAACAGCACAGCAACGCTGTGCCTGGGACACCATGCAGTGCCAAACGGAACGCTAGTGAAAACAATCACGAATGATCAAATTGAAGTGACTAATGCTACTGAGCTGGTTCAGAGTTCCCCAACAGGTAGAATATGCGACAGTCCTCACCGAATCCTTGATGGAAAGAACTGCACACTGATAGATGCTCTATTGGGAGACCCTCATTGTGATGGCTTCCAAAATAAGGAATGGGACCTTTTTGTTGAACGCAGCAAAGCTTACAGCAACTGTTACCCTTATGATGTGCCGGATTATGCCTCCCTTAGGTCACTAGTTGCCTCATCAGGCACCCTGGAGTTTATCAACGAAAACTTCAATTGGACTGGAGTCGCTCAGGATGGGAAAAGCTATGCTTGCAAAAGGGGATCTGTTAACAGTTTCTTTAGTAGATTGAATTGGTTGCACAAATTAGAATACAAATATCCAGCGCTGAACGTGACTATGCCAAACAATGGCAAATTTGACAAATTGTACATTTGGGGGGTTCACCACCCGAGCACGGACAGTGACCAAACCAGCCTATATGTCCGAGCATCAGGGAGAGTCACAGTCTCTACCAAAAGAAGCCAACAAACTGTAATCCCGGATATCGGGTATAGACCATGGGTAAGGGGTCTGTCCAGTAGAATAAGCATCTATTGGACAATAGTAAAACCGGGAGACATACTTCTGATTAATAGCACAGGGAATCTAATTGCTCCTCGGGGTTACTTCAAAATACGAAATGGGAAAAGCTCAATTATGAGGTCAGATGCACCCATTGGCAACTGCAGTTCTGAATGCATCACTCCAAATGGAAGCATTCCCAATGACAAACCTTTTCAAAATGTAAACAGGATCACATATGGGGCCTGTCCCAGATATGTTAAGCAAAACACTCTGAAATTGGCAACAGGGATGCGGAATGTACCAGAGAAACAAACTAGA
		</sequence>
		<sequence>
			<taxon idref="A/Johannesburg/33/94"/>
			CAAAAACTTCCCGGAAATGACAACAGCACAGCAACGCTGTGCCTGGGACACCATGCAGTGCCAAACGGAACGCTAGTGAAAACAATCACGAATGATCAAATTGAAGTGACTAATGCTACTGAGCTGGTTCAGAGTTCCCCAACAGGTAGAATATGCGACAGTCCTCACCGAATCCTTGATGGAAAGAACTGCACACTGATAGATGCTCTATTGGGAGACCCTCATTGTGATGGCTTCCAAAATAAGGAATGGGACCTTTTTGTTGAACGCAGCAAAGCTTACAGCAACTGTTACCCTTATGATGTGCCGGATTATGCCTCCCTTAGGTCACTAGTTGCCTCATCAGGCACCCTGGAGTTTATCAACGAAAACTTCAATTGGACTGGAGTCGCTCAGGATGGGAAAAGCTATGCTTGCAAAAGGGGATCTGTTAACAGTTTCTTTAGTAGATTGAATTGGTTGCACAAATTAGAATACAAATATCCAGCGCTGAACGTGACTATGCCAAACAATGGCAAATTTGACAAATTGTACATTTGGGGGGTTCACCACCCGAGCACGGACAGTGACCAAACCAGCCTATATGTCCGAGCATCAGGGAGAGTCACAGTCTCTACCAAAAGAAGCCAACAAACTGTAATCCCGGATATCGGGTATAGACCATGGGTAAGGGGTCAGTCCAGTAGAATAAGCATCTATTGGACAATAGTAAAACCGGGAGACATACTTTTGATTAATAGCACAGGGAATCTAATTGCTCCTCGGGGTTACTTCAAAATACGAAATGGGAAAAGCTCAATAATGAGGTCAGATGCACCCATTGGCAACTGCAGTTCTGAATGCATCACTCCAAATGGAAGCATTCCCAATGACAAACCTTTTCAAAATGTAAACAGGATCACATATGGGGCCTGCCCCAGATATGTTAAGCAAAACACTCTGAAATTGGCAACAGGGATGCGGAATGTACCAGAGAAACAAACTAGA
		</sequence>
		<sequence>
			<taxon idref="A/Mexico/3255/94"/>
			CAAAAACTTCCCGGAAATGACAACAGCACAGCAACGCTGTGCCTGGGACATCATGCAGTGCCAAACGGAACGCTAGTGAAAACAATCACGAATGATCAAATTGAAGTGACTAATGCTACTGAGCTGGTTCAGAGTTCCTCAACAGGTAGAATATGTGACAGTCCTCACCGAATCCTTGATGGAAAAAATTGCACACTGATAGATGCTCTATTGGGAGACCCTCATTGTGATGGCTTCCAAAATAAGGAATGGGACCTTTTTGTTGAACGCAGCAAAGCTTACAGCAACTGTTACCCTTATGATGTGCCGGATTATGCCTCCCTTAGATCACTAGTTGCCTCATCAGGCACCCTGGAGTTTATCAATGAAGACTTCAATTGGACTGGAGTCGCTCAGAGTGGGGAAAGCTATGCTTGCAAAAGGGGATCTGTTAAAAGTTTCTTTAGTAGATTGAATTGGTTGCACGAATCAGATTACAAATATCCAGCGCTGAACGTGACTATGCCAAACAATGGCAAATTTGACAAATTGTACATTTGGGGGGTTCACCACCCGAGCACGGACAGAGAACAAACCAGCCTATATGTTCGAGCATCAGGGAGAGTCACAGTCTCCACCAAAAGAAGCCAACAAACTGTGATCCCGAATATCGGGTCCAGACCCTGGGTAAGGGGTCTGTCCAGTAGAATAAGCATCTATTGGACAATAGTGAAACCGGGAGACATACTTTTGATTAATAGCACCGGGAACCTAATTGCTCCTCGGGGTTACTTCAAAATACGAACTGGGAAAAGCTCGATAATGAGATCAGATGCACCCATTGGCACCTGCAGTTCTGAATGCATCACTCCAAATGGAAGCATCCCCAATGACAAACCTTTTCAAAACGTAAACAGGATCACATATGGGGCATGTCCCAGATATGTTAAGCAAAACACTCTGAAATTGGCAACAGGGATGCGGAATGTACCAGAGAAACAAACTAGA
		</sequence>
		<sequence>
			<taxon idref="A/Pennsylvania/7/94"/>
			CAAAAACTTCCCGGAAATGACAACAGCACAGCAACGCTGTGCCTGGGACACCATGCAGTGCCAAACGGAACGCTAGTGAAAACAATCACGAATGATCAAATTGAAGTGACTAATGCTACTGAGCTGGTTCAGAGTTCCCCAACAGGTAGAATATGCGACAGTCCTCACCGAATCCTTGATGGAAGAAACTGCACACTGATAGATGCTCTATTGGGAGACCCTCATTGTGATGGCTTCCAAAATAAGGAATGGGACCTTTTTGTTGAACGCAGCAAAGCTTACAGCAACTGTTACCCTTATGATGTGCCGGATTATGCCTCCCTTAGGTCACTAGTTGCCTCATCAGGCACCCTGGAGTTTACCAACGAAAACTTCAATTGGACTGGAGTCGCTCAGGATGGGAAAAGCTATTCTTGCAAAAGGGGATCTGTTAACAGTTTCTTTAGTAGATTGAATTGGTTGCACAAATTAGAATACAAATATCCAGCGCTGAACGTGACTATGCCAAACAATGGCAAATTTGACAAATTGTACATTTGGGGGGTTCACCACCCGAGCACGGACAGTGACCAAACCAGCCTATATGTCCGAGCATCAGGGAGAGTCACAGTCTCTACCAAAAGAAGCCAACAAACTGTAATCCCGGATATCGGGTATAGACCATGGGTAAGGGGTCTGTCCAGTAGAATAAGCATCTATTGGACAATAGTAAAACCGGGAGACATACTTTTGATTAATAGCACAGGGAATCTAATTGCTCCTCGGGGTTACTTCAAAATACGAAATGGGAAAAGCTCAATAATGAGGTCAGATGCACCCATTGACAACTGCAGTTCTGAATGCATCACTCCAAATGGAAGCATTCCCAATGACAAACCTTTTCAAAATGTAAACAGGATCACATATGGGGCCTGCCCCAGATATGTTAAGCAAAACACTCTGAAATTGGCAACAGGGATGCGGGATGTACCAGAGAAACA-------
		</sequence>
		<sequence>
			<taxon idref="A/Romania/160/94"/>
			CACAAACTTCCCAGAAATGACAACAGCACAGCAACGCTGTGCCTGGGACACCATGCAGTGCCAAACGGAACGCTAGTGAAAACAATCACGAATGATCAAATTGAAGTGACTAATGCTACTGAGCTGGTTCAGAGTTCCTCAACAGGTAGAATATGCGACAGTCCTCACCGAATCCTTGATGGAAAAAACTGCACACTGATAGATGCTCTATTGGGAGACCCTCATTGTGATGGCTTCCAAAATAAGGAATGGGACCTTTTTGTTGAACGCAGCAAAGCTTACAGCAACTGTTACCCTTATGATGTGCCGGATTATGCCTCCCTTAGGTCACTAGTTGCCTCATCAGGCACCCTGGAGTTTATCAATGAAGACTTCAATTGGACTGGAGTCGCTCAGGATGGGAAAAGCTATGCTTGCAAAAGGGGATCTGTTAACAGTTTCTTTAGTAGATTGAATTGGCTGCACAAATTAGAATACAAATATCCAGCGCTGAACGTGACTATGCCAAACAATGGCAAATTTGACAAATTGTACATTTGGGGGGTTCACCACCCGAGCACGGACAGTGACCAAACCAGCCTATATGTTCGAGCATCAGGGAGAGTCACAGTCTCTACCAAAAGAAGCCAACAAACTGTAATCCCGAATATCGGGTTTAGACCCTGGGTAAGGGGTCAGTCCAGTAGAATAAGCATCTATTGGACAATAGTAAAACCGGGAGACATACTTTTGATTAATAGCACAGGGAATCTAATTGCTCCTCGGGGTTACTTCAAAATACGAAATGGGAAAAGCTCAATAATGAGGTCAGATGCACCCATTGGCAACTGCAGTTCTGAATGCATCACTCCAAATGGAAGCATTCCCAATGACAAACCCTTTCAAAATGTAAACAGGATCACATATGGGGCCTGCCCCAGATACGTTAAGCAAAACACTCTGAAGTTGGCAACAGGGATGCGGAATGTACCAGAGAAACAAACTAGA
		</sequence>
		<sequence>
			<taxon idref="A/Santiago/7198/94"/>
			CAAAAACTTCCCGGAAATGACAACAGCACAGCAACGCTGTGCCTGGGACACCATGCAGTGCCAAACGGGACGCTAGTGAAAACAATCACGAATGATCAAATTGAAGTGACTAATGCTACTGAGCTGGTTCAGAGTTCCTCAACAGGTAGAATATGCGACAGTCCTCACCGAATCCTTGATGGAAAAAACTGCACACTGATAGATGCTCTATTGGGAGACCCTCATTGTGATGGCTTCCAAAATAAGGAATGGGACATTTTTGTTGAACGCAGCAAAGCTTACAGCAACTGTTACCCTTATGATGTGCCGGATTATGCCTCCCTTAGGTCACTAGTTGCCTCATCAGGCACCCTGGAGTTTATCAATGAAGACTTCAATTGGACTGGCGTCGCTCAGGATGGGAAAAGCTATGCTTGCAAAAGGGGATCTGTTAACAGTTTCTTTAGTAGATTGAATTGGCTGCACAAATTAGAATACAAATATCCAGCGCTGAACGTGACTATGCCAAACAATGGCAAATTTGACAAATTGTACATTTGGGGGGTTCACCACCCGAGCACGGACAGTGACCAAACCAGACTATATGTTCGAGCATCAGGGAGAGTCACAGTCTCTACCAAAAGAAGCCAACAAACTGTAATCCCGAATATCGGGTTTAGACCCTGGGTAAGGGGTCAGTCCAGTAGAATAAGCATCTATTGGACAATAGTAAAACCGGGAGACATACTTTTGATTAATAGCACAGGGAATCTAATTGCTCCTCGGGGTTACTTCAAAATCCGAAATGGGAAAAGCTCAATAATGAGGTCAGATGCACCCATTGGCAGCTGCAGTTCTGAATGCATCACTCCAAATGGAAGCATTCCCAATGACAAACCTTTTCAAAATGTAAACAGGATCACATATGGGGCCTGCCCCAGATATGTTGAGCCACACACTCTGAAGTTGGCAACAGGGATGCGGTATGTACCAGAGAAACAAACTAGA
		</sequence>
		<sequence>
			<taxon idref="A/Shangdong/5/94"/>
			CAAAAACTTCCCGGAAATGACAACAGCACAGCAACGCTGTGCCTGGGACACCATGCAGTGCCAAACGGAACGCTAGTGAAAACAATCACGAATGATCAAATTGAAGTGACTAATGCTACTGAGCTGGTTCAGAGTTCCTCAACAGGTAGAATATGCGACAGTCCTCACCGAATCCTTGATGGAAAAAACTGCACACTGATAGATGCTCTATTGGGAGACCCTCATTGTGATGGCTTCCAAAATAAGGAATGGGACCTTTTTGTTGAACGCAGCAAAGCTTACAGCAACTGTTACCCTTATGATGTGCCGGATTATGCCTCCCTTAGGTCACTAGTTGCCTCATCAGGCACCCTGGAGTTTACCAATGAAGGCTTCAATTGGACTGGAGTCGCTCAGGATGGGAAAAGCTATGCTTGCAAAAGGGGATCTGTTAACAGTTTCTTTAGTAGATTGAATTGGTTGCACAAATTAGAATACAAATATCCAGCACTGAACGTGACTATGCCAAACAATGACAAATTTGACAAATTGTACATTTGGGGGGTTCACCACCCGAGCACGGACAGTGACCAAACCAGAATATATGTTCAAGCATCAGGGAGAGTCACAGTCTCTACCAAAAGAAGCCAACAAACTGTAATCCCGAATATCGGGTCTAGACCCTGGGTGAGGGGTATCTCCAGTAGAATAAGCATCTATTGGACAATAGTAAAACCGGGAGACATACTTTTGATTAACAGCACAGGGAATCTAATTGCTCCTCGGGGTTACTTCAAAATACGAAATGGGAAAAGCTCAATAATGAGGTCAGATGCACCCATTGGCAACTGCAATTCTGAATGCATCACTCCAAATGGAAGCATTCCCAATGACAAACCTTTTCAAAATGTAAACAGGATCACATATGGGGCCTGTCCCAGATATGTTAAGCAAGACACTCTGAAATTGGCAACAGGGATGCGGAATGTACCAGAGAAACAAACTAGA
		</sequence>
		<sequence>
			<taxon idref="A/Singapore/7/94"/>
			CAAAAACTTCCCGGAAATGACAACAGCACAGCAACGCTGTGCCTGGGGCACCATGCGGTGCCAAACGGAACGCTAGTGAAAACAATCGCGAATGATCAAATTGAAGTGACTAATGCTACTGAGCTGGTTCAGAATTCTTCAACAGGTAGAATATGCGACAGTCCTCACCGAATCCTTGATGGAAAAAACTGCACACTGATAGATGCTCTATTGGGAGACCCTCATTGTGATGGCTTCCAAAATAAGGAATGGGACCTTTTTGTTGAACGCAGCAAAGCTTACAGCAACTGTTACCCTTATGATGTGCCGGATTATGCCTCCCTTAGGTCACTAGTTGCCTCATCAGGCACCCTGGAGTTTATCAATGAAGACTTCAATTGGACTGGAGTCGCTCAGGATGGGAAAAGCTATACTTGCAAAAGGGGATCTGTTAACGGTTTCTTTAGTAGATTGAATTGGTTGCACAAATTAGAATACAAATATCCAGCGCTGAACGTGACTATGCCAAACAATGGCAAATTTGACAAATTGTACATTTGGGGGGTTCACCACCCGAGCACGGACAGTGACCAAACCAGCCTATATGTTCGAGCATCAGGGGGAGTCACAGTCTCTACCAAAAGAAGCCAACAAACAGTAATCCCGAGTATCGGGTCTAGACCCTGGGTAAGGGGTCAGTCCAGTAGAATAAGCATCTATTGGACAATAGTAAAACCGGGAGACATACTTTTGATTAATAGCACAGGGAATCTAATTGCTCCTCGGGGTTACTTCAAAATACGAAATGGGAAAAGCTCAATAATGAGGTCAGATGCACCCATTGGCAACTGCAGTTCTGAATGCATCACTCCAAATGGAAGCATTCCCAATGACAAACCTTTTCAAAATGTAAACAGGATCACATATGGGGCCTGCCCCAGATATGTTAAGCAAAACACTCTGAAATTGGCAACAGGGATGCGGAATGTACCAGAGAAACAAACTAGA
		</sequence>
		<sequence>
			<taxon idref="A/Thailand/75/94"/>
			CAAAAACTTCCCGGAAATGACAACAGCACAGCAACGCTGTGCCTGGGACACCATGCGGTGCCAAACGGAACGCTAGTGAAAACAATCACGAATGATCAAATTGAAGTGACTAATGCTACTGAGCTGGTTCAGAATTCCTCAACAGGTAGAATATGCGACAGTCCTCACCGAATCCTTGATGGAAAAAACTGCACACTGATAGATGCTCTATTGGGAGACCCTCATTGTGATGGCTTCCAAAATAAGGAATGGGACCTTTTTGTTGAACGCAGCAAAGCTTACAGCAACTGTTACCCTTATGATGTGCCGGATTATGCCTCCCTTAGGTCACTAGTTGCCTCATCAGGCACCCTGGAGTTTATTAATGAAGACTTCAATTGGACTGGAGTCGCTCAGGATGGGAAAAGCTATGCTTGCAAAAGGGGATCTGTTAAAGGTTTCTTTAGTAGATTGAATTGGTTGCACAAATTAGAATACAAATATCCAGCGCTGAACGTGACTATACCAAACAATGGCAAATCTGACAAATTGTACATTTGGGGGGTTCACCACCCGAGCACGGACAGTGACCAAACCAGCCTATATGTTCGAGCATCAGGGGGAGTCACAGTCTCTACCAAAAGAAGCCAACAAACAGTAATCCCGAGTATCGGGTCTAGACCCTGGGTAAGGGGTCTGTCCAGTAGAATAAGCATCTATTGGACAATAGTAAAACCGGGAGACATACTTTTGATTAATAGCACAGGGAATCTAATTGCTCCTCGGGGTTACTTCAAAATACGAAATGGGAAAAGCTCAATAATGAGGTCAGATGCACCCATTGGCAACTGCAGTTCTGAATGCATCACTCCAAATGGAAGCATTCCCAATGACAAACCTTTTCAAAATGTAAACAGGATCACATATGGGGCCTGCCCCAGATATGTTAAGCAAAACACTCTGAAATTGGCAACAGGAATGCGGAATGTACCAGAGAAACAAACTAGA
		</sequence>
		<sequence>
			<taxon idref="A/Vermont/3/94"/>
			CAAAAACTTCCCGGAAATGACAACAGCACAGCAACGCTGTGCCTGGGACACCATGCAGTGCCAAACGGAACGCTAGTGAAAACAATCACGAATGATCAAATTGAAGTGACTAATGCTACTGAGCTGGTTCAGAGTTCCTCAACAGGTAGAATATGCGACAGTCCTCACCGAATCCTTGATGGAAAAAACTGCACACTGATAGATGCTCTATTGGGAGACCCTCATTGTGATGGCTTCCAAAATAAGGAATGGGACCTTTTTGTTGAACGCAGTAAAGCTTACAGCAACTGTTACCCTTATGATGTGCCGGATTATGCCTCCCTTAGGTCACTAGTTGCCTCATCAGGCACCCTGGAGTTTATCAATGAAGACTTCAATTGGACTGGAGTCGCTCAGGATGGGAAAAGCTATGCTTGCAAAAGGGGATCTGTTAACAGTTTCTTTAGTAGATTGAATTGGCTGCACAAATTAGAATACAAATATCCAGCGCTGAACGTGACTATGCCAAACAATGGCAAATTTGACAAATTGTACATTTGGGGGGTTCACCACCCGAGCACGGACAGTGACCAAACCAGCCTATATGTTCGAGCATCAGGGAGAGTCACAGTCTCTACCAAAAGAAGCCAACAAACTGTAATCCCGAATATCGGGTTTAGACCCTGGGTAAGGGGTCAGTCCAGTAGAATAAGCATCTATTGGACAATAGTAAAACCGGGAGACATACTTTTGATTAATAGCACAGGGAATCTAATTGCTCCTCGGGGTTACTTCAAAATACGAAATGGGAAAAGCTCAATAATGAGGTCAGATGCACCCATTGGCAACTGCAGTTCTGAATGCATCACTCCAAATGGAAGCATTCCCAATGACAAACCTTTTCAAAATGTAAACAGGATCACATATGGGGCCTGCCCCAGATATGTTAAGCAAAACACTCTGAAGTTGGCAACAGGGATGCGGAATGTACCAGAGAAACAAACTAGA
		</sequence>
		<sequence>
			<taxon idref="A/Athens/1/98"/>
			CAAAAACTTCCCGGAAATGACAACAGCACGGCAACGCTGTGCCTGGGACACCATGCAGTGCCAAACGGAACGCTAGTGAAAACAATCACGAATGACCAAATTGAAGTGACTAATGCTACTGAGCTGGTTCAGAGTTCCTCAACAGGTAGAATATGCGACAGTCCTCACCGAATCCTTGATGGAAAAAACTGCACACTGATAGATGCTCTATTGGGAGACCCTCATTGTGATGACTTCCAAAATAAGGAATGGGACCTTTTTGTTGAACGCAGCAAAGCTTACAGCAACTGTTACCCTTATGATGTGCCGGATTATGCCTCCCTTAGGTCACTAGTTGCCTCATCCGGCACCCTGGAGTTTAACAATGAAAGCTTCAATTGGACTGGAGTCGCTCAGAATGGAACAAGCTATGCTTGCAAAAGGAGATCTGTTAAAAGTTTCTTTAGTAGATTGAATTGGTTGCACAAATTAGAATACAAATATCCAGCACTGAACGTGACTATGCCAAACAATGACAAATTTGACAAATTGTACATTTGGGGGGTTCACCACCCGAGTACGGACAGTGACCAAACCAGCGTATATGTTCAAGCATCAGGGAGAGTCACAGTCTCTACCAAAAGAAGCCAACAAACTGTAATCCCGAATATCGGATCTAGACCCTGGGTAAGGGGTGTCTCCAGCAGAATAAGCATCTATTGGACAATAGTAAAACCTGGAGACATACTTTTGATTAACAGCACAGGGAATCTAATTGCTCCTCGGGGTTACTTCAAAATACGAAGTGGGAAAAGCTCAATAATGAGGTCAGATGCACCCATTGGCAACTGCAATTCTGAATGCATCACTCCAAATGGAAGCATTCCCAATGACAAACCATTTCAAAATGTAAACAGGATCACATATGGGGCCTGTCCCAGATATGTTAAGCAAAACACTCTGAAATTGGCAACAGGGATGCGGAATGTACCAGAGAAACAAACTAGA
		</sequence>
		<sequence>
			<taxon idref="A/Christchurch/45/98"/>
			CAAAAACTTCCCGGAAATGACAACAGCACGGCAACGCTGTGCCTGGGACATCATGCAGTGCCAAACGGAACGCTAGTGAAAACAATCACGAATGACCAAATTGAAGTGACTAATGCTACTGAGCTGGTTCAGAGTTCCTCAACAGATAGAATATGCGACAGTCCTCACCAAATCCTTGATGGAGAAAACTGCACACTGATAGATGCTCTATTGGGAGACCCTCATTGTGATGGCTTCCAAAATAAGGAATGGGACCTTTTTGTTGAACGCAGCAAAGCCTACAGCAACTGTTACCCTTATGATGTGCCGGATTATGCCTCCCTTAGGTCACTAGTTGCCTCATCCGGCACCCTGGAGTTTAACAATGAAAGCTTCAATTGGACTGGAGTCGCTCAGAATGGAACAAGCTCTGCTTGCAAAAGGAGATCTATTAAAAGTTTCTTTAGTAGATTGAATTGGTTGCACCAATTAAAATACAAATATCCAGCACTGAACGTGACTATGCCAAACAATGACAAATTTGACAAATTGTACATTTGGGGGGTTCACCACCCGAGTACGGACAGTGACCAAACCAGCCTATATGCTCAAGCATCAGGGAGAGTCACAGTCTCTACCAAAAGAAGCCAACAAACTGTAATCCCGAATATCGGATCTAGACCCTGGGTAAGGGGTGTCTCCAGCAGAATAAGCATCTATTGGACAATAGTAAAACCGGGAGACATACTTTTGATTAACAGCACAGGGAATCTAATTGCTCCTCGGGGTTACTTCAAAATACGAAGTGGGAAAAGCTCAATAATGAGGTCAGATGCACCCATTGGCAAATGCAATTCTGAATGCATCACTCCAAATGGAAGCATTCCCAATGACAAACCATTTCAAAATGTAAACAGGATCACATATGGGGCCTGTCCCAGATATGTTAAGCAAAACACTCTGAAATTGGCAACAGGGATGCGGAATGTACCAGAGAAACAAACTAGA
		</sequence>
		<sequence>
			<taxon idref="A/Cordoba/V185/98"/>
			CAAAAACTTCCCGGAAATGACAACAGCACGGCAACGCTGTGCCTGGGACATCATGCAGTGCCAAACGGAACGCTAGTGAAAACAATCACGAATGACCAAATTGAAGTGACTAATGCTACTGAGCTGGTTCAGAGTTCCTCAACAGGTAGAATATGCGACAGTCCTCACCGAATCCTTGATGGAGAAAACTGCACACTGATAGATGCTCTATTGGGAGACCCTCATTGTGATGGCTTCCAAAATAAGGAATGGGACCTTTTTGTTGAACGCAGCAAAGCCTACAGCAACTGTTACCCTTATGATGTGCCGGATTATGCCTCCCTTAGGTCACTAGTTGCCTCATCCGGCACCCTGGAGTTTAACAATGAAAGCTTCAATTGGACTGGAGTCGCTCAGAATGGAACAAGCTCTGCTTGCAAAAGGAGATCTATTAAAAGTTTCTTTAGTAGATTGAATTGGTTGCACCAATTAAAATACAAATATCCAGCACTGAACGTGACTATGCCAAACAATGACAAATTTGACAAATTGTACATTTGGGGGGTTCACCACCCGAGTACGGACAGTGACCAAACCAGCCTATATGCTCAAGCATCAGGGAGAGTCACAGTCTCTACCAAAAGAAGCCAACAAACTGTAATCCCAAATATCGGATCTAGACCCTGGGTAAGGGGTGTCTCCAGCAAAATAAGCATCTATTGGACAATAGTAAAACCGGGAGACATACTTTTGATTAACAGCACAGGGAATCTAATTGCTCCTCGGGGTTACTTCAAAATACGAAGTGGGAAAAGCTCAATAATGAGGTCAGATGCACCCATTGGCAAATGCAATTCTGAATGCATCACTCCAAATGGAAGCATTCCCAATGACAAACCATTTCAAAATGTAAACAGGATCACATATGGGGCCTGTCCCAGATATGTTAAGCAAAACACTCTTAAATTGGCAACAGGGATGCGGAATGTACCAGAGAAACAAACT---
		</sequence>
		<sequence>
			<taxon idref="A/Greece/103/98"/>
			CAAAAACTTCCCGGAAATGACAACAGCACGGCAACTCTGTGCCTGGGACACCATGCAGTGCCAAACGGAACGCTTGTGAAAACAATCACGAATGACCAAATTGAAGTGACTAATGCTACTGAGCTGGTTCAGAGTTCCTCAACAGGTAGAATATGCGACAGTCCTCACCGAATCCTTGATGGAGAAAACTGCACACTGATAGATGCTCTATTGGGAGACCCTCATTGTGATGGCTTCCAAAATAAGAAATGGGACCTTTTTGTTGAACGCAGCAAAGCCTACAGCAACTGTTACCCTTATGATGTGCCGGATTATGCCTCCCTTAGGTCACTAGTTGCCTCATCCGGCACCCTGGAGTTTAACAATGAAAGCTTCAATTGGACTGGAGTCGCTCAGAATGGAACAAGCTATGCTTGCAAAAGGAGATCTATTAAAAGTTTCTTTAGTAGATTGAATTGGTTGCACCAATTAAAATACAAATATCCAGCACTGAACGTGACTATGCCAAACAATGACAAATTTGACAAATTGTACATTTGGGGGGTTCACCACCCGAGTACGGACAGTGACCAAACCAGCCTATATGCTCAAGCATCAGGGAGAGTCACAGTCTCTACCAAAAGAAGCCAACAAACTGTAATCCCGAATATCGGATCTAGACCCTGGGTAAGGGGTGTCTCCAGCAGAATAAGCATCTATTGGACAATAGTAAAACCGGGAGACATACTTTTGATTAACAGCACAGGGAATCTAATTGCTCCTCGGGGTTACTTCAAAATACGAAGTGGGAAAAGCTCAATAATGAGGTCAGATGCACCCATTGACAAATGCAATTCTGAATGCATCACTCCAAATGGAAGCATTCCCAATGACAAACCATTTCAAAATGTAAACAGGATCACATATGGGGCCTGTCCCAGATATGTTAAGCAAAACACCCTGAAATTGGCAACAGGGATGCGGAATGAACCAGAAATAAAACTA---
		</sequence>
		<sequence>
			<taxon idref="A/JOHANNESBURG/3/98"/>
			CAAAAACTTCCCGGAAATGACAACAGCACGGCAACGCTGTGCCTGGGACACCATGCAGTGCCAAACGGAACGCTAGTGAAAACAATCACGAATGACCAAATTGAAGTGACTAATGCTACTGAGCTGGTTCAGAGTTCCTCAACAGGTAGAATATGCGACAGTCCTCACCGAATCCTTGATGGAGAAAACTGCACACTGATAGATGCTCTATTGGGAGACCCTCATTGTGATGGCTTCCAAAATAAGGAATGGGACCTTTTTGTTGAACGCAGCAAAGCCTACAGCAACTGTTACCCTTATGATGTGCAGGATTATGCCTCCCTTAGGTCACTAGTTGCCTCATCCGGCACCCTGGAGTTTAACAATGAAAGCTTCAATTGGACTGGAGTCGCTCAGAATGGAACAAGCTATGCTTGCAAAAGGAGATCTATTAAAAGTTTCTTTAGTAGATTGAATTGGTTGCACCAATTAAAATACAAATATCCAGCACTGAACGTGACTATGCCAAACAATGACAAATTTGACAAATTGTACATTTGGGGGGTTCACCACCCGAGTACGGACAGTGACCAAACCAGCCTATATGCTCAAGCATCAGGGAGAGTCACAGTCTCTACCAAAAGAAGCCAACAAACTGTAATCCCGAATATCGGATCTAGACCCTGGGTAAGGGGTGTCTCCAGCAGAATAAGCATCTATTGGACAATAGTAAAACCGGGAGACATACTTTTGATTAACAGCACAGGGAATCTAATTGCTCCTCGGGGTTACTTCAAAATACGAAGTGGGAAAAGCTCAATAATGAGGTCAGATGCACCCATTGGCAAATGCAATTCTGAATGCATCACTCCAAATGGAAGCATTCCCAATGACAAACCATTTCAAAATGTAAACAGGATCACATATGGGGCCTGTCCCAGATATGTTAAGCAAAACACTCTGAAATTGGCAACAGGGATGCGGAATGTACCAGAGAAACAAACTAGA
		</sequence>
		<sequence>
			<taxon idref="A/MALMO/1/98"/>
			CAAAAAATTCCCGGAAATGACAACAGCACGGCAACGCTGTGCCTGGGACACCATGCAGTGCCAAACGGAACGCTAGTGAAAACAATCACGAATGACCAAATTGAAGTGACTAATGCTACTGAGCTGGTTCAGAGTTCCTCAACAGGTAGAATATGCGACAGTCCTCACCGAATCCTTGATGGAGAAAACTGCACACTGATAGATGCTCTATTGGGAGACCCTCACTGTGATGGCTTCCAAAATAAGGAATGGGACCTTTTTGTTGAACGCAGCAAAGCCTACAGCAACTGTTACCCTTATGATGTGCCGGATTATGCCTCCCTTAGGTCACTAGTTGCCTCATCCGGCACCCTGGAGTTTAACAATGAAAGCTTCAATTGGACTGGAGTCGCTCAGAATGGAACAAGCTATGCTTGCAAAAGGAGATCTATTAAAAGTTTCTTTAGTAGATTGAATTGGTTGCACCAATTAAAATACAAATATCCAGCACTGAACGTGACTATGCCAAACAATGACAAATTTGACAAGTTGTACATTTGGGGGGTTCACCACCCGAGTACGGACAGTGACCAAACCAGCCTATATGCTCAAGCATCAGGGAGAGTCACAGTCTCTACCAAAAGAAGCCAACAAACTGTAATCCCGAATATCGGATCTAGACCCTGGGTAAGGGGTGTCTCCAGCAGAATAAGCATCTATTGGACAATAGTAAAACCGGGAGACATACTTTTGATTAACAGCACAGGGAATCTAATTGCTCCTCGGGGTTACTTCAAAATACGAAGTGGGAAAAGCTCAATAATGAGGTCAGATGCACCCATTGGCAAATGCAATTCTGAATGCATCACTCCAAATGGAAGCATTCCCAATGACAAACCATTTCAAAATGTAAACAGGATCACATATGGGGCCTGTCCCAGATATGTTAAGCAAAACACTCTGAAATTGGCAACAGGGATGCGGAATGTACCAGAGAAACAAACTAGA
		</sequence>
		<sequence>
			<taxon idref="A/Nagasaki/76/98"/>
			CAAAAACTTCCCGGAAATGACAACAGCACGGCAACACTGTGCCTGGGACACCATGCAGTGCCAAACGGAACGCTAGTGAAAACAATCACGAATGACCAAATTGAAGTGACTAATGCTACTGAGCTGGTTCAGAGTTCCTCAACAGGTAGAATATGCGACAGTCCTCACCGAATCCTTGATGGAGAGAACTGCACACTGATAGATGCTCTATTGGGAGACCCTCATTGTGATGGCTTCCAAAATAAGGAATGGGACCTTTTTGTTGAACGCAGCAAAGCCTACAGCAACTGTTACCCTTATGATGTGCCGGATTATGCCTCCCTTAGATCACTAGTTGCCTCATCCGGCACCCTGGAGTTTAACAATGAAAGCTTCAATTGGACTGGAGTCGCTCAGAATGGAACAAGCTCTGCTTGCAAAAGGAGATCTATTAAAAGTTTCTTTAGTAGATTGAATTGGTTGCACCAATTAAAATACAAATATCCAGCACTGAACGTGACTATGCCAAACAATGACAAATTTGACAAATTGTACATTTGGGGGGTTCACCACCCGAGTACGGACAGTGACCAAACCAGCCTATATGCTCAAACATCAGGGAGAGTCACAGTCTCTACCAAAAGAAGCCAACAAACTGTAATCCCGAATATCGGATCTAGACCCTGGGTAAGGGGTGTCTCCAGCAGAATAAGCATCTATTGGACAATAGTAAAACCGGGAGACATACTTTTGATTAACAGCACAGGGAATCTAATTGCTCCTCGGGGTTACTTCAAAATACGAAGTGGGAAAAGCTCAATAATGAGGTCAGATGCACCCATTGGCAAATGCAATTATGAATGCATCACTCCAAATGGAAGCATTCCCAATGACAAACCATTTCAAAATGTAAACAGGATCACATATGGGGCCTGTCCCAGATATGTTAAGCAAAACACTCTGAAATTGGCAACAGGGATGCGGAATGTACCAGAGAAACAAACTAGA
		</sequence>
		<sequence>
			<taxon idref="A/Neuquen/V541/98"/>
			CAAAAACTTCCCGGAAATGACAACAGCACGGCAACGCTGTGCCTGGGACACCATGCAGTGCCAAACGGAACGCTAGTGAAAACAATCACGAATGACCAAATTGAAGTGACTAATGCTACTGAGCTGGTTCAGAGTTCCTCAACAGGTAGAATATGCGACAGTCCTCACCGAATCCTTGATGGAGAAAACTGCACACTGATAGATGCTCTATTGGGAGACCCTCATTGTGATGGCTTCCAAAATAAGGAATGGGACCTTTTTGTTGAACGCAGCAAAGCCTACAGCAACTGTTACCCTTATGATGTGCAAGATTATGCCTCCCTTAGGTCACTAGTTGCCTCATCCGGCACCCTGGAGTTTAACAATGAAAGCTTCAATTGGACTGGAGTCGCTCAGAATGGAACAAGCTATGCTTGCAAAAGGAGATCTATTAAAAGTTTCTTTAGTAGATTGAATTGGTTGCACCAATTAAAATACAAATATCCAGCACTGAACGTGACTATGCCAAACAATGACAAATTTGACAAATTGTACATTTGGGGGGTTCACCACCCGAGTACGGACAGTGACCAAACCAGCCTATATGCTCAAGCATCAGGGAGAGTCACAGTCTCTACCAAAAGAAGCCAACAAACTGTAATCCCGAATATCGGATCTAGACCCTGGGTAAGGGGTGTCTCCAGCAGAATAAGCATCTATTGGACAATAGTAAAACCGGGAGACATACTTTTGATTAACAGCACAGGGAATCTAATTGCTCCTCGGGGTTACTTCAAAATACGAAGTGGGAAAAGCTCAATAATGAGGTCAGATGCACCCATTGGCAAATGCAATTCTGAATGCATCACTCCAAATGGAAGCATTCCCAATGACAAACCATTTCAAAATGTAAACAGGATCACATATGGGGCCTGTCCCAGATATGTTAAGCAAAACACTCTGAAATTGGCAACAGGGATGCGGAATGTACCAGAGAAACAAACT---
		</sequence>
		<sequence>
			<taxon idref="A/PERTH/24/98"/>
			CAAAAACTTCCCGGAGATGACAACAGCACGGCAACGCTGTGCCTGGGACACCATGCAGTGCCAAACGGAACGCTAGTGAAAACAATCACGAATGACCAAATTGAAGTGACTAATGCTACTGAGCTGGTTCAGAGTTCCTCAACAGGTAGAATATGCGACAGTCCTCACCGAATCCTTGATGGAGAAAACTGCACACTGATAGATGCTCTATTGGGAGACCCTCATTGTGATGGCTTCCAAAATAAGGAATGGGACCTTTTTGTTGAACGCAGCAAAGCCTACAGCAACTGTTACCCTTATGATGTGCAGGATTATGCCTCCCTTAGGTCACTAGTTGCCTCATCCGGCACCCTGGAGTTTAACAATGAAAGCTTCAATTGGACTGGAGTCGCTCAGAATGGAACAAGCTATGCTTGCAAAAGGAGATCTATTAAAAGTTTCTTTAGTAGATTGAATTGGCTGCACCAATTAAAATACAAGTATCCAGCACTGAACGTGACTATGCCAAACAATGACAAATTTGACAAATTGTACATTTGGGGGGTTCACCACCCGAGTACGGACAGTGACCAAACCAGCCTATATGCTCAAGCATCAGGGAGAGTCACAGTCTCTACCAAAAGAAGCCAACAAACTGTAATCCCGAATATCGGATCTAGACCCTGGGTAAGGGGTGTCTCCAGCAGAATAAGCATCTATTGGACAATAGTAAAACCGGGAGACATACTTTTGATTAACAGCACAGGGAATCTAATTGCTCCTCGGGGTTACTTCAAAATACGAAGTGGGAAAAGCTCAATAATGAGGTCAGATGCACCCATTGGCAAATGCAATTCTGAATGCATCACTCCAAATGGAAGCATTCCCAATGACAAACCATTTCAAAATGTAAACAGGATCACATATGGGGCCTGTCCCAGATATGTTAAGCAAAACACTCTGAAATTGGCAACAGGGATGCGGAATGTACCAGAGAAACAAACTAGA
		</sequence>
		<sequence>
			<taxon idref="A/Pusan/68/98"/>
			CAAAAACTTCCCGGAAATGACAACAGCACGGCAACGCTGTGCCTGGGACACCATGCAGTGCCAAACGGAACGCTAGTGAAAACAATCACGAGTGACCAAATTGAAGTGACTAATGCTACTGAGCTGGTTCAGAGTTCCTCAACAGGTAGAATATGCGACAGTCCTCACCGAATCCTTGATGGAGAAAACTGCACACTGATAGATGCTCTATTGGGAGACCCTCATTGTGATGGCTTCCAAAATAAGGAATGGGACCTTTTTGTTGAACGCAGCAAAGCCTACAGCAACTGTTACCCTTATGATGTGCCGGATTATGCCTCCCTTAGGTCACTAGTTGCCTCATCCGGCACCCTGGAGTTTAACAATGAAAGCTTCAATTGGACTGGAGTCGCTCAGAATGGAACAAGCTTTGCTTGCAAAAGGAGATCTATTAAAAGTTTCTTTAGTAGATTGAATTGGTTGCACCAATTAAAATACAAATATCCAGCACTGAACGTGACTATGCCAAACAATGACAAATTTGACAAATTGTACATTTGGGGGGTTCACCACCCGAGTACGGACAGTGACCAAACCAGCCTATATGCTCAAGCATCAGGGAGAGTCACAGTCTCTACCAAAAGAAGCCAACAAACTGTAATCCCGAATATCGGATCTAGACCCTGGGTAAGGGGTGTTTCCAGCAGAATAAGCATCTATTGGACAATAGTGAAACCGGGAGACATACTTCTGATTAACAGCACAGGGAATCTAATTGCTCCTCGGGGTTACTTCAAAATACGAAGTGGGAAAAGCTCAATAATGAAGTCAGATGCACCCATTGGCAAATGCAATTCTGAATGCATCACTCCAAATGGAAGCATTCCCAATGACAAACCATTTCAAAATGTAAACAGGATCACATATGGGGCCTGTCCCAGATATGTTAAGCAAAACACTCTGAAATTGGCAACAGGGATGCGGAATGTACCAGAGAAACAAACTAGA
		</sequence>
		<sequence>
			<taxon idref="A/Seoul/37/98"/>
			CAAAAACTTCCCGGAAATGACAACAGCACGGCAACGCTGTGCCTGGGACACCATGCAGTGCCAAACGGAACGCTAGTGAAAACAATCACGAATGACCAAATTGAAGTGACTAATGCTACTGAGCTGGTTCAGAGTTCCTCAACAGGTAGAATATGCGACAGTCCTCACCGAATCCTTGATGGAGAAAACTGCACACTGATAGATGCTCTATTGGGAGACCCTCATTGTGATGGCTTCCAAAATAAGGAATGGGACCTTTTTGTTGAACGCAGCAAAGCCTACAGCAACTGTTACCCTTATGATGTGCAGGATTATGCCTCCCTTAGGTCACTAGTTGCCTCATCCGGCACCCTGGAGTTTAACAATGAAAGCTTCAATTGGACTGGAGTCGCTCAGAATGGAACAAGCTATGCTTGCAAAAGGAGATCTATTAAAAGTTTCTTTAGTAGATTGAATTGGTTGCACCAATTAAAATACAAATATCCAGCACTGAACGTGACTATGCCAAACAATGACAAATTTGACAAATTGTACATTTGGGGGGTTCACCACCCGAGTACGGACAGTGACCAAACAAGCCTATATGCTCAAGCATCAGGGAGAGTCACAGTCTCTACCAAAAGAAGCCAACAAACTGTAATCCCGAATATCGGATCTAGACCCTGGGTAAGGGGTGTCTCCAGCAGAATAAGCATCTATTGGACAATAGTAAAACCGGGAGACATACTTTTGATTAACAGCACAGGGAATCTAATTGCTCCTCGGGGTTACTTCAAAATACGAAGTGGGAAAAGCTCAATAATGAGGTCAGATGCACCCATTGGCAAATGCAATTCTGAATGCATCACTCCAAATGGAAGCATTCCCAATGACAAACCATTTCAAAATGTAAACAGGATCACATATGGGGCCTGTCCCAGATATGTTAAGCAAAACACTCTGAAATTGGCAACAGGGATGCGGAATGTACCAGAGAAACAAACTAGA
		</sequence>
		<sequence>
			<taxon idref="A/Switzerland/7729/98"/>
			CAAAAACTTCCCGGAAATGACAACAGCACGGCAACGCTGTGCCTGGGACACCATGCAGTGCCAAACGGAACGCTAGTGAAAACAATCACGAATGACCAAATTGAAGTGACTAATGCTACTGAGCTGGTTCAGAGTTCCTCAACAGGTAGAATATGCGACAGTCCTCACCGAATCCTTGATGGAGAAAACTGCACACTGATAGATGCTCTATTGGGAGACCCTCATTGTGATGGCTTCCAAAATAAGGAATGGGACCTTTTTGTTGAACGCAGCAAAGCCTACAGCAACTGTTACCCTTATGATGTGCAGGATTATGCCTCCCTTAGGTCACTAGTTGCCTCATCCGGCACCCTGGAGTTTAACAATGAAAGCTTCAATTGGACTGAAGTCGCTCAGAATGGAACAAGCTATGCTTGCAAAAGGAGATCTATTAAAAGTTTCTTTAGTAGATTGAATTGGTTGCACCAATTAAAATACAAATATCCAGCACTGAACGTGACTATGCCAAACAATGACAAATTTGACAAATTGTACATTTGGGGGGTTCACCACCCGAGTACGGACAGTGACCAAACCAGCCTATATGCTCAAGCATCAGGGAGAGTCACAGTCTCTACCAAAAGAAGCCAACAAACTGTAATCCCGAATATCGGATCTAGACCCTGGGTAAGGGGTGTCTCCAGCAGAATAAGCATCTATTGGACAATAGTAAAACCGGGAGACATACTTTTGATTAACAGCACAGGGAATCTAATTGCTCCTCGGGGTTACTTCAAAATACGAAGTGGGAAAAGCTCAATAATGAGGTCAGATGCACCCATTGGCAAATGCAATTCTGAATGCATCACTCCAAATGGAAGCATTCCCAATGACAAACCATTTCAAAATGTAAACAGGATCACATATGGGGCCTGTCCCAGATATGTTAAGCAAAACACTCTGAAATTGGCAACAGGGATGCGGAATGTACCAGAGAAACAAACTAGA
		</sequence>
		<sequence>
			<taxon idref="A/Tucuman/V425/98"/>
			CAAAAACTTCCCGGAAATGACAACAGCACGGCAACGCTGTGCCTGGGACACCATGCAGTGCCAAACGGAACGCTAGTGAAAACAATCACGAATGACCAAATTGAAGTGACTAATGCTACTGAGCTGGTTCAGAGTTCCTCAACAGGTAGAATATGCGACAGTCCTCACCGAATCCTTGATGGAGAAAACTGCACACTGATAGATGCTCTATTGGGAGACCCTCATTGTGATGGCTTCCAAAATAAGGAATGGGACCTTTTTGTTGAACGCAGCAAAGCCTACAGCAACTGTTACCCTTATGATGTGCCGGATTATGCCTCCCTTAGGTCACTAGTTGCCTCATCCGGCACCCTGGAGTTTAACAATGAAAGCTTCAATTGGACTGAAGTCGCTCAGAATGGAACAAGCTCTGCTTGCAAAAGGAGATCTATTAAAAGTTTCTTTAGTAGATTGAATTGGTTGCACCAATTAAAATACAAATATCCAGCACTGAACGTGACTATGCCAAACAATGACAAATTTGACAAATTGTACATTTGGGGGGTTCACCACCCGAGTACGGACAGTGACCAAACCAGCATATATGCTCAAGCATCAGGGAGAGTCACAGTCTCTACCAAAAGAAGCCAACAAACTGTAATCCCGAATATCGGATCTAGACCCTGGATAAGGGGTGTCTCCAGCAGAATAAGCATCTATTGGACAATAGTAAAACCGGGAGACATACTTTTGATTAACAGCACAGGGAATCTAATTGCTCCTCGGGGTTACTTCAAAATACGAAGTGGGAAAAGCTCAATAATGAGGTCAGATGCACCCATTGGCAAATGCAATTCTGAATGCATCACTCCAAATGGAAGCATTCCCAATGACAAACCATTTCAAAATGTAAACAGGATCACATATGGGGCCTGTCCCAGATATGTTAAGCAAAACACTCTTAAATTGGCAACAGGGATGCGGAATGTACCAGAGAAACAAACT---
		</sequence>
		<sequence>
			<taxon idref="A/Ushuaia/R127/98"/>
			CAAAAACTTCCCGGAAATGACAACAGCACGGCAACGCTGTGCCTGGGACACCATGCAGTGCCAAACGGAACGCTAGTGAAAACAATCACGAATGACCAAATTGAAGTGACTAATGCTACTGAGCTGGTTCAGAGTTCCTCAACAGGTAGAATATGCGACAGTCCTCACCGAATCCTTGATGGAGAAAACTGCACACTGATAGATGCTCTATTGGGAGACCCTCATTGTGATGGCTTCCAAAATAAGGAATGGGACCTTTTTGTTGAACGCAGCAAAGCCTACAGCAACTGTTACCCTTATGATGTGCCGGATTATGCCTCCCTTAGGTCACTAGTTGCCTCATCCGGCACCCTGGAGTTTAACAATGAAAGCTTCAATTGGACTGGAGTCGCTCAGAATGGAACAAGCTCTGCTTGCAAAAGGAGATCTATTAAAAGTTTCTTTAGTAGATTGAATTGGTTGCACCAATTAAAATACAAATATCCAGCACTGAACGTGACTATGCCAAACAATGACAAATTTGACAAATTGTACATTTGGGGGGTTCACCACCCGAGTACGGACAGTGACCAAACCAGCCTATATGCTCAAGCATCAGGGAGAGTCACAGTCTCTACCAAAAGAAGCCAACAAACTGTACTCCCGAATATCGGATCTAGACCCTGGGTAAGGGGTGTCTCCAGCAGAATAAGCATCTATTGGACAATAGTAAAACCGGGAGACATACTTTTGATTAACAGCACAGGGAATCTAATTGCTCCTCGGGGTTACTTCAAAATACGAAGTGGGAAAAGCTCAATAATGAGGTCAGATGCACCCATTGGCAAATGCAATTCTGAATGCATCACTCCAAATGGAAGCATTCCCAATGACAAACCATTTCAAAATGTAAACAGGATCACATATGGGGCCTGTCCCAGATATGTTAAGCAAAACACTCTGAAATTGGCAACAGGGATGCGGAATGTACCAGAGAAACAAACT---
		</sequence>
		<sequence>
			<taxon idref="A/Waikato/12/98"/>
			CAAAAACTTCCCGGAAATGACAACAGCACGGCAACGCTGTGCCTGGGACACCATGCAGTGCCAAACGGAACGCTAGTGAAAACAATCACGAATGACCAAATTGAAGTGACTAATGCTACTGAGCTGGTTCAGAGTTCCTCAACAGATAGAATATGCGACAGTCCTCACCAAATCCTTGATGGAGAAAACTGCACACTGATAGATGCTCTATTGGGAGACCCTCATTGTGATGGCTTCCAAAATAAGGAATGGGACCTTTTTGTTGAACGCAGCAAAGCCTACAGCAACTGTTACCCTTATGATGTGCCGGATTATGCCTCCCTTAGGTCACTAGTTGCCTCATCCGGCACCCTGGAGTTTAACAATGAAAGCTTCAATTGGACTGGAGTCGCTCAGAATGGAACAAGCTCTGCTTGCAAAAGGAGATCTATTAAAAGTTTCTTTAGTAGATTGAATTGGTTGCACCAATTAAAATACAAATATCCAGCACTGAACGTGACTATGCCAAACAATGACAAATTTGACAAATTGTACATTTGGGGGGTTCACCACCCGAGTACGGACAGTGACCAAACCAGCCTATATGCTCAAGCATCAGGGAGAGTCACAGTCTCTACCAAAAGAAGCCAACAAACTGTAATCCCGAATATCGGATCTAGACCCTGGGTAAGGGGTGTCTCCAGCAGAATAAGCATCTATTGGACAATAGTAAAACCGGGAGACATACTTTTGATTAACAGCACAGGGAATCTAATTGCTCCTCGGGGTTACTTCAAAATACGAAGTGGGAAAAGCTCAATAATGAGGTCAGATGCACCCATTGGCAAATGCAATTCTGAATGCATCACTCCAAATGGAAGCATTCCCAATGACAAACCATTTCAAAATGTAAACAGGATCACATATGGGGCCTGTCCCAGATATGTTAAGCAAAACACTCTGAAATTGGCAACAGGGATGCGGAATGTACCAGAGAAACAAACTAGA
		</sequence>
		<sequence>
			<taxon idref="A/Czechoslovakia/4/86"/>
			CAAAAACTTCCCGGAAATGACAACAGCACAGCAACGCTGTGCCTGGGACATCATGCAGTGCCAAACGGAACGCTAGTGAAAACAATCACGAATGATCAGATTGAAGTGACTAATGCTACTGAGCTGGTTCAGAGTTCCTCAACAGGTAGAATATGCGACAGTCCTCACCGAATCCTTGATGGAAAAAACTGCACACTGATAGATGCTCTATTGGGAGACCCTCATTGTGATGGCTTCCAAAATGAGAAATGGGACCTTTTTATTGAACGCAGCAAAGCTTTCAGCAACTGTTACCCTTATGATGTGCCGGATTATGCCTCCCTTAGGTCACTAGTTGCCTCATCAGGCACCCTGGAGTTTATCAATGAAGGCTTCAATTGGACTGGAGTCACTCAGAGTGGGGGAAGCTATGCTTGCAAAAGGGGATCTGTTAACAGTTTCTTCAGTAGATTGAATTGGTTGTACGAATCAGAATACAAATATCCAGCGCTGAACGTGACTATGCCAAACAATGGCAAATTTGACAAACTGTACATTTGGGGGGTTCACCACCCGATCACGGAAAAAGAACAAACCAACCTATATGTTCGAGCATCAGGGAGAGTCACAGTCTCTACCAAGAGAAGCCAGCAAACTGTAATCCCGAATATCGGGTCTAGACCCTGGGTAAGGGGTCTGTCTAGTAGAATAAGCATCTATTGGACAATAGTAAAACCGGGAGACATACTGTTAATTAATAGCACTGGGAACCTAATTGCTCCTCGGGGTTACTTCAAAATACGCACTGGGAAAAGCTCAATAATGAGGTCAGATGCACCTATTGGCACCTGCAGTTCTGAATGCATCACTCCAAATGGAAGCATTCCCAATGACAAACCCTTTCAAAATGTAAACAAGATCACATATGGGGCATGTCCCAGGTATGTTAAGCAAAACACTCTGAAATTGGCAACAGGGATGCGGAATGTACCAGAGAAACAAACTAGA
		</sequence>
		<sequence>
			<taxon idref="A/Leningrad/360/86"/>
			CAAAAACTTCCCGGAAATGACAACAGCACAGCAACGCTGTGCCTGGGACATCATGCAGTGCCAAACGGAACGCTAGTGAAAACAATCACGAATGATCAGATTGAAGTGACTAATGCTACTGAGCTGGTTCAGAGTTCCTCAACAGGTAGAATATGCGACAGTCCTCACCGAATCCTTGATGGAAAAAACTGCACACTGATAGATGCTCTATTGGGAGACCCTCATTGTGATGGCTTCCAAAATGAGAAATGGGACCTTTTTATTGAACGCAGCAAAGCTTTCAGCAACTGTTACCCTTATGATGTGCCGGATTATGCCTCCCTTAGGTCACTAGTTGCCTCATCAGGCACCCTGGAGTTTATCAATGAAGGCTTCAATTGGACTGGAGTCACTCAGAGTGGGGGAAGCTATACTTGTAAAAGGGGATCTGTTAACAGTTTCTTCAGTAGATTGAATTGGTTGTACGAATCAGAATACAAATATCCAGCGCTGAACGTGACTATGCCAAACAATGGCAAATTTGACAAATTGTACATTTGGGGGGTTCACCACCCGAGCACGGAAAAAGAACAAACCAACCTATATGTTCGAGCATCAGGGAGAGTCACAGTCTCTACCAAGAGAAGCCAGCAAACTGTAATCCCGAATATCGGGTCTAGACCATGGGTAAGGGGTCTGTCTAGTAGAATAAGCATCTATTGGACAATAGTAAAACCGGGAGACATACTGTTGATTAATAGCACTGGGAACCTAATTGCTCCTCGGGGTTACTTCAAAATACGCACTGGGAAAAGCTCAATAATGAGGTCAGATGCACCTATTGGCACCTGCAGTTCTGAATGCATCACTCCAAATGGAAGCATTCCCAATGACAAACCCTTTCAAAATGTAAACAAGATCACATATGGGGCATGTCCCAGGTATGTTAAGCAAAACACTCTGAAATTGGCAACAGGGATGCGGAATGTACCAGAGAAACAAACTAGA
		</sequence>
		<sequence>
			<taxon idref="A/Memphis/6/86"/>
			CAAAAACTTCCCGGAAATGACAACAGCACAGCAACGCCGTGTCTGGGACATCATGCAGTGCCAAACGGAACGCTAGTAGAAACAATCACGAATGATCAGATTGAAGTGACTAATGCTACTGAGCTGGTTCAGAGTTCCTCAACAGGTAGAATATGCGACAGTCCTCACCGAATCCTTGATGGAAAAAACTGCACACTGATAGATGCTCTATTGGGAGACCCTCATTGTGATGGCTTCCAAAATGAGAAATGGGACCTTTTTATTGAACGCAGCAAAGCTTTCAGCAACTGTTACCCTTATGATGTGCCGGATTATGCCTCCCTTAGGTCACTAGTTGCCTCATCAGGCACCCTGGAGTTTATCAATGAAGGCTTCAATTGGACTGGAGTCACTCAGAGTGGGGGAAGCTATGCTTGCAAAAGGGGATCTGTTAACAGTTTCTTCAGTAGATTGAATTGGTTGTACGAATCAGAATACAAATATCCAGCGCTGAACGTGACTATGCCAAACAATGGCAAATTTGACAAACTGTACATTTGGGGGGTTCACCACCCGAGCACGGAAAAAGAACAAACCAACCTATATGTTCGAGCATCAGGGAGAGTCACAGTCTCTACCAAGAGAAGCCAGCAAACTGTAATCCCGAATATCGGGTCTAGACCCTGGGTAAGGGGTCTGTCCAGTAGAATAAGCATCTATTGGACAATAGTAAAACCGGGAGACATACTGTTGATTAATAGCACTGGGAACCTAATTGCTCCTCGGGGTTACTTCAAAATACGCACTGGGAAAAGCTCAATAATGAGGTCAGATGCACCTATTGGCACCTGCAGTTCTGAATGCATCACTCCAAATGGAAGCATTCCCAATGACAAACCCTTTCAAAATGTAAACAAGATCACATATGGGGCATGTCCCAGGTATGTTAAGCAAAACACTCTGAAATTGGCAACAGGGATGCGGAATGTACCAGAGAAACAAACTAGA
		</sequence>
		<sequence>
			<taxon idref="A/Wellington/4/85"/>
			CAAAAACTGCCTGGAAATGACAACAGCACAGCAACGCTGTGCCTGGGACATCATGCAGTGCCAAACGGAACGCTAGTGAAAACAATCACGAATGATCAGATTGAAGTGACTAATGCTACTGAGCTGGTTCAGAGTTCCTCAACAGGTAGAATATGCGACAGTCCTCACCGAATCCTTGATGGAAAAAACTGCACACTGATAGATGCTCTATTGGGAGACCCTCATTGTGATGGCTTCCAAAATGAGAAATGGGACCTTTTTGTTGAACGCAGCAAAGCTTTCAGCAACTGTTACCCTTATGATGTGCCTGATTATGCCTCCCTTAGGTCACTAGTTGCCTCATCAGGCACCCTGGAGTTTATCAATGAAGGCTTCAATTGGACTGGAGTCACTCAGAGTGGGGGAAGCTATGCTTGCAAAAGGGGATCTGTTAACAGTTTCTTCAGTAGATTGAATTGGTTGTACGAATCAGAATACAAATATCCAGCGCTGAACGTGACTATGCCAAACAATGGCAAATTTGACAAATTGTACATTTGGGGGGTTCACCACCCGAGCACGGACAAAGAACAAACCAACCTATATGTTCGAGCATCAGGGAGAGTCACAGTCTCTACCAAGAGAAGCCAGCAAACTGTAATCCCGAATATCGGGTCTAGACCCTGGGTAAGAGGTCTGTCCAGTAGAATAAGCATCTATTGGACAATAGTAAAACCGGGAGACATACTGTTGATTAATAGCACTGGGAACCTAATTGCTCCTCGGGGTTACTTCAAAATACGCACTGGGAAAAGCTCAATAATGAGGTCAGATGCACCTATTGGCACCTGCAGTTCTGAATGCATCACTCCAAATGGAAGCATTCCCAATGACAAACCCTTTCAAAATGTAAACAAGATCACATATGGGGCATGTCCCAGGTATGTTAAGCAAAACACTCTGAAATTGGCAACAGGGATGCGGAATGTACCAGAGAAACAAACTAGA
		</sequence>
		<sequence>
			<taxon idref="A/Tonga/23/85"/>
			CAAAAACTTCCCGGAAATGACAACAGCACAGCAACGCTGTGCCTGGGACATCATGCAGTGCCAAACGGAACGCTAGTGAAAACAATCACGAATGATCAGATTGAAGTGACTAATGCTACTGAGCTGGTTCAGAGTTCCTCAATAGGTAGAATATGCGACAGTCCTCACCGAATCCTTGATGGAAAAAACTGCACACTGATAGATGCTCTATTGGGAGACCCTCATTGTGATGGCTTCCAAAATGAGAAATGGGACCTTTTTGTTGAACGCAGCAAAGCTTTCAGCAACTGTTACCCTTATGATGTGCCGGATTATGCCTCCCTTAGGTCACTAGTTGCCTCATCAGGCACCCTGGAGTTTATCAATGAAGGCTTCAATTGGACTGGAGTCACTCAGAGTGGGGGAAGCTCTGCTTGCAAAAGGGGATCTGTTAACAGTTTCTTCAGTAGATTGAATTGGTTGTACAAATCAGAATACAAATATCCAGCGCTGAACGTGACTATGCCAAACAATGGCAAATTTGACAAATTGTACATTTGGGGGGTTCACCACCCGAGCACGGACAAAGAACAAACCAACCTATATGTTCGAGCATCAGGGAGAGTCACAGTCTCTACCAAGAGAAGCCAGCAAACTGTAATCCCGAATATCGGGTCTAGACCCTGGGTAAGAGGTCTGTCTAGTAGAATAAGCATCTATTGGACAATAGTAAAACCTGGAGACATACTGTTGATTAATAGCACTGGGAACCTAATTGCTCCTCGGGGTTACTTCAAAATACGCACTGGGAAAAGCTCAATAATGAGGTCAGATGCACCTATTGGCACCTGCAGTTCTGAATGCATCACTCCAAATGGAAGCATTCCCAATGACAAACCCTTTCAAAATGTAAACAAGATCACATATGGGGCATGTCCCAGGTATGTTAAGCAAAACACTCTGAAATTGGCAACAGGGATGCGGAATGTACCAGAGAAACAAACTAGA
		</sequence>
	</alignment>
	
	<!-- The unique patterns for codon positions 1 & 2                           -->
	<mergePatterns id="patterns1+2">
		<!-- The unique patterns for codon position 1                                -->
		<!-- npatterns=65                                                            -->
		<patterns id="patterns1" from="1" every="3">
			<alignment idref="alignment"/>
		</patterns>
		<!-- The unique patterns for codon position 2                                -->
		<!-- npatterns=60                                                            -->
		<patterns id="patterns2" from="2" every="3">
			<alignment idref="alignment"/>
		</patterns>
	</mergePatterns>
	<!-- The unique patterns for codon position 3                                -->
	<!-- npatterns=137                                                           -->
	<patterns id="patterns3" from="3" every="3">
		<alignment idref="alignment"/>
	</patterns>
	
	<!-- A prior assumption that the population size has remained constant       -->
	<!-- throughout the time spanned by the genealogy.                           -->
	<constantSize id="constant" units="years">
		<populationSize>
			<parameter id="constant.popSize" value="170.0" lower="0.0" upper="Infinity"/>
		</populationSize>
	</constantSize>
	
	<!-- Generate a random starting tree under the coalescent process            -->
	<coalescentTree id="startingTree">
		<taxa idref="taxa"/>
		<constantSize idref="constant"/>
	</coalescentTree>
	
	<treeModel id="treeModel">
		<coalescentTree idref="startingTree"/>
		<rootHeight>
			<parameter id="treeModel.rootHeight"/>
		</rootHeight>
		<nodeHeights internalNodes="true">
			<parameter id="treeModel.internalNodeHeights"/>
		</nodeHeights>
		<nodeHeights internalNodes="true" rootNode="true">
			<parameter id="treeModel.allInternalNodeHeights"/>
		</nodeHeights>
	</treeModel>
	
	<coalescentLikelihood id="coalescent">
		<model>
			<constantSize idref="constant"/>
		</model>
		<populationTree>
			<treeModel idref="treeModel"/>
		</populationTree>
	</coalescentLikelihood>
	
	<!-- The uncorrelated relaxed clock (Drummond, Ho, Phillips & Rambaut, 2006) -->
	<rateEpochBranchRates id="branchRates">
		<rate>
			<parameter id="clock.rate1" value="4.8E-5" lower="0.0" upper="100.0"/>
		</rate>
		<epoch transitionTime="13">
			<parameter id="clock.rate2" value="4.8E-5" lower="0.0" upper="100.0"/>
		</epoch>
	</rateEpochBranchRates>
	
	<rateStatistic id="meanRate" name="meanRate" mode="mean" internal="true" external="true">
		<treeModel idref="treeModel"/>
		<rateEpochBranchRates idref="branchRates"/>
	</rateStatistic>
		
	<!-- The HKY substitution model (Hasegawa, Kishino & Yano, 1985)             -->
	<hkyModel id="hky1">
		<frequencies>
			<frequencyModel dataType="nucleotide">
				<alignment idref="alignment"/>
				<frequencies>
					<parameter id="hky1.frequencies" dimension="4"/>
				</frequencies>
			</frequencyModel>
		</frequencies>
		<kappa>
			<parameter id="hky1.kappa" value="1.0" lower="0.0" upper="Infinity"/>
		</kappa>
	</hkyModel>
	<!-- The HKY substitution model (Hasegawa, Kishino & Yano, 1985)             -->
	<hkyModel id="hky2">
		<frequencies>
			<frequencyModel dataType="nucleotide">
				<alignment idref="alignment"/>
				<frequencies>
					<parameter id="hky2.frequencies" dimension="4"/>
				</frequencies>
			</frequencyModel>
		</frequencies>
		<kappa>
			<parameter id="hky2.kappa" value="1.0" lower="0.0" upper="Infinity"/>
		</kappa>
	</hkyModel>
	
	<!-- site model                                                              -->
	<siteModel id="siteModel1">
		<substitutionModel>
			<hkyModel idref="hky1"/>
		</substitutionModel>
		<relativeRate>
			<parameter id="siteModel1.mu" value="1.0" lower="0.0" upper="Infinity"/>
		</relativeRate>
		<gammaShape gammaCategories="4">
			<parameter id="siteModel1.alpha" value="0.5" lower="0.0" upper="Infinity"/>
		</gammaShape>
	</siteModel>
	<!-- site model                                                              -->
	<siteModel id="siteModel2">
		<substitutionModel>
			<hkyModel idref="hky2"/>
		</substitutionModel>
		<relativeRate>
			<parameter id="siteModel2.mu" value="1.0" lower="0.0" upper="Infinity"/>
		</relativeRate>
		<gammaShape gammaCategories="4">
			<parameter id="siteModel2.alpha" value="0.5" lower="0.0" upper="Infinity"/>
		</gammaShape>
	</siteModel>

	<compoundParameter id="allMus">
		<parameter idref="siteModel1.mu"/>
		<parameter idref="siteModel2.mu"/>
	</compoundParameter>
	
	<compoundParameter id="allRates">
		<parameter idref="clock.rate1"/>
		<parameter idref="clock.rate2"/>
	</compoundParameter>
	
	<treeLikelihood id="treeLikelihood1">
		<patterns idref="patterns1+2"/>
		<treeModel idref="treeModel"/>
		<siteModel idref="siteModel1"/>
		<rateEpochBranchRates idref="branchRates"/>
	</treeLikelihood>
	<treeLikelihood id="treeLikelihood2">
		<patterns idref="patterns3"/>
		<treeModel idref="treeModel"/>
		<siteModel idref="siteModel2"/>
		<rateEpochBranchRates idref="branchRates"/>
	</treeLikelihood>
	
	<operators id="operators">
		<scaleOperator scaleFactor="0.75" weight="1">
			<parameter idref="hky1.kappa"/>
		</scaleOperator>
		<scaleOperator scaleFactor="0.75" weight="1">
			<parameter idref="hky2.kappa"/>
		</scaleOperator>
		<scaleOperator scaleFactor="0.75" weight="1">
			<parameter idref="siteModel1.alpha"/>
		</scaleOperator>
		<scaleOperator scaleFactor="0.75" weight="1">
			<parameter idref="siteModel2.alpha"/>
		</scaleOperator>
		<deltaExchange delta="0.75" parameterWeights="2 1" weight="1">
			<parameter idref="allMus"/>
		</deltaExchange>
		<scaleOperator scaleFactor="0.75" weight="3">
			<parameter idref="clock.rate1"/>
		</scaleOperator>
		<scaleOperator scaleFactor="0.75" weight="3">
			<parameter idref="clock.rate2"/>
		</scaleOperator>
		<upDownOperator scaleFactor="0.75" weight="3">
			<up>
				<compoundParameter idref="allRates"/>
			</up>
			<down>
				<parameter idref="treeModel.allInternalNodeHeights"/>
			</down>
		</upDownOperator>
		<scaleOperator scaleFactor="0.75" weight="3">
			<parameter idref="constant.popSize"/>
		</scaleOperator>
		<scaleOperator scaleFactor="0.75" weight="3">
			<parameter idref="treeModel.rootHeight"/>
		</scaleOperator>
		<uniformOperator weight="30">
			<parameter idref="treeModel.internalNodeHeights"/>
		</uniformOperator>
		<subtreeSlide size="17.0" gaussian="true" weight="15">
			<treeModel idref="treeModel"/>
		</subtreeSlide>
		<narrowExchange weight="15">
			<treeModel idref="treeModel"/>
		</narrowExchange>
		<wideExchange weight="3">
			<treeModel idref="treeModel"/>
		</wideExchange>
		<wilsonBalding weight="3">
			<treeModel idref="treeModel"/>
			<constantSize idref="constant"/>
		</wilsonBalding>
	</operators>
	
	<mcmc id="mcmc" chainLength="10000000" autoOptimize="true">
		<posterior id="posterior">
			<prior id="prior">
				<jeffreysPrior>
					<parameter idref="hky1.kappa"/>
				</jeffreysPrior>
				<jeffreysPrior>
					<parameter idref="hky2.kappa"/>
				</jeffreysPrior>
				<jeffreysPrior>
					<parameter idref="constant.popSize"/>
				</jeffreysPrior>
				<coalescentLikelihood idref="coalescent"/>
			</prior>
			<likelihood id="likelihood">
				<treeLikelihood idref="treeLikelihood1"/>
				<treeLikelihood idref="treeLikelihood2"/>
			</likelihood>
		</posterior>
		<operators idref="operators"/>
		<log id="screenLog" logEvery="1000">
			<column label="Posterior" dp="4" width="12">
				<posterior idref="posterior"/>
			</column>
			<column label="Prior" dp="4" width="12">
				<prior idref="prior"/>
			</column>
			<column label="Likelihood" dp="4" width="12">
				<likelihood idref="likelihood"/>
			</column>
			<column label="Root Height" sf="6" width="12">
				<parameter idref="treeModel.rootHeight"/>
			</column>
			<column label="Rate1" sf="6" width="12">
				<rateStatistic idref="clock.rate1"/>
			</column>
			<column label="Rate2" sf="6" width="12">
				<rateStatistic idref="clock.rate2"/>
			</column>
		</log>
		<log id="fileLog" logEvery="1000" fileName="Human.H3.81-98_2rate.log">
			<posterior idref="posterior"/>
			<prior idref="prior"/>
			<likelihood idref="likelihood"/>
			<rateStatistic idref="meanRate"/>
			<parameter idref="treeModel.rootHeight"/>
			<parameter idref="constant.popSize"/>
			<parameter idref="siteModel1.mu"/>
			<parameter idref="siteModel2.mu"/>
			<parameter idref="hky1.kappa"/>
			<parameter idref="hky2.kappa"/>
			<parameter idref="siteModel1.alpha"/>
			<parameter idref="siteModel2.alpha"/>
			<parameter idref="clock.rate1"/>
			<parameter idref="clock.rate2"/>
			<treeLikelihood idref="treeLikelihood1"/>
			<treeLikelihood idref="treeLikelihood2"/>
			<coalescentLikelihood idref="coalescent"/>
		</log>
		<logTree id="treeFileLog" logEvery="1000" nexusFormat="true" fileName="Human.H3.81-98_2rate.trees" sortTranslationTable="true">
			<treeModel idref="treeModel"/>
			<rateEpochBranchRates idref="branchRates"/>
			<posterior idref="posterior"/>
		</logTree>
	</mcmc>
	
	<report>
		<property name="timer">
			<object idref="mcmc"/>
		</property>
	</report>
	
</beast>
